# Supplementary material for: 2,2′-{1,1′-[Butane-1,4-diyl­bis(oxy­nitrilo)]di­ethylidyne}di-1-naphthol
Source: Acta Crystallogr Sect E Struct Rep Online. 2009 May 14;65(Pt 6):o1248. doi: 10.1107/S160053680901647X (PMC2969537; doi:10.1107/S160053680901647X)
Supplement: Supplementary file 2 [file e-65-o1248-Isup2.hkl]

# 
# h,k,l, Fc-squared, Fo-squared, sigma(Fo-squared) and status flag 
# 
data_I
_shelx_title ' 081029b in P-1' 
_shelx_refln_list_code          4 
_shelx_F_calc_maximum       64.24 
_exptl_crystal_F_000       242.00 
_reflns_d_resolution_high  0.8407 
 
loop_ 
 _symmetry_equiv_pos_as_xyz 
 'x, y, z' 
 '-x, -y, -z' 
 
_cell_length_a     6.9590 
_cell_length_b     8.6598 
_cell_length_c    10.5964 
_cell_angle_alpha 105.841 
_cell_angle_beta  105.940 
_cell_angle_gamma  91.689 
 
_shelx_F_squared_multiplier     1.000 
 
loop_ 
 _refln_index_h 
 _refln_index_k 
 _refln_index_l 
 _refln_F_squared_calc 
 _refln_F_squared_meas 
 _refln_F_squared_sigma 
 _refln_observed_status 
   2   0   0        0.38        0.12      0.15 o 
   3   0   0       70.41       72.54      1.92 o 
   4   0   0        1.33        1.13      0.54 o 
   6   0   0       16.20       14.72      1.58 o 
   7   0   0        0.02       -0.20      0.85 o 
  -7   1   0        0.51       -0.60      0.72 o 
  -6   1   0        6.60        6.16      1.19 o 
  -5   1   0        0.05       -0.06      0.48 o 
  -4   1   0      160.16      193.12      8.01 o 
  -3   1   0       94.06      105.33      2.65 o 
  -2   1   0      637.67      670.52     22.09 o 
  -1   1   0      451.56      435.27     15.30 o 
   0   1   0       17.45       17.61      0.57 o 
   1   1   0      152.04      130.08      3.75 o 
   2   1   0        0.81        1.39      0.28 o 
   3   1   0      114.16      106.85      3.46 o 
   4   1   0        0.16        0.35      0.37 o 
   5   1   0        0.56        0.48      0.63 o 
   6   1   0       17.28       16.26      1.75 o 
   7   1   0        1.18        1.30      1.00 o 
  -7   2   0        0.03        0.18      0.84 o 
  -6   2   0        1.17        0.71      0.73 o 
  -5   2   0       31.18       30.69      3.15 o 
  -4   2   0      148.34      173.98     13.60 o 
  -3   2   0     1446.71     1511.81     40.55 o 
  -2   2   0      402.17      396.98     12.70 o 
  -1   2   0      674.71      685.36     18.46 o 
   0   2   0     2441.38     2311.55     61.59 o 
   1   2   0       21.21       22.71      0.99 o 
   2   2   0        3.51        2.13      0.33 o 
   3   2   0      102.29       98.17      3.31 o 
   4   2   0       13.27       10.81      1.21 o 
   5   2   0        1.07        0.44      0.66 o 
   6   2   0       10.52       12.17      1.80 o 
   7   2   0        0.11       -0.38      0.86 o 
  -7   3   0       22.61       18.71      1.88 o 
  -6   3   0        8.28        7.39      1.30 o 
  -5   3   0       42.06       40.70      2.16 o 
  -4   3   0        5.36        4.65      0.64 o 
  -3   3   0      180.17      204.45      6.00 o 
  -2   3   0       84.17       92.43      3.62 o 
  -1   3   0        4.57        3.69      0.56 o 
   0   3   0       10.27       13.91      1.01 o 
   1   3   0      150.26      144.57      4.74 o 
   2   3   0        4.69        4.03      0.57 o 
   3   3   0       69.80       69.72      2.39 o 
   4   3   0        0.18        0.02      0.51 o 
   5   3   0        0.27        0.05      0.70 o 
   6   3   0        1.09        0.92      0.73 o 
   7   3   0        4.16        6.62      1.16 o 
  -7   4   0       30.12       29.60      2.51 o 
  -6   4   0        8.13        7.12      1.41 o 
  -5   4   0        0.57        0.11      0.46 o 
  -4   4   0       13.42       14.54      1.03 o 
  -3   4   0      169.92      180.66      5.48 o 
  -2   4   0       56.77       59.14      2.14 o 
  -1   4   0        5.82        7.79      1.60 o 
   0   4   0       48.33       33.71      1.42 o 
   1   4   0        9.63       13.16      1.27 o 
   2   4   0        1.20        0.75      0.63 o 
   3   4   0       49.00       45.78      2.83 o 
   4   4   0      105.86      116.37      5.81 o 
   5   4   0       49.60       56.27      2.46 o 
   6   4   0        0.03        0.88      0.88 o 
  -7   5   0       41.03       42.34      3.21 o 
  -6   5   0       43.25       47.43      3.25 o 
  -5   5   0        0.67        0.19      0.55 o 
  -4   5   0       16.22       13.70      2.32 o 
  -3   5   0        3.46        2.24      0.58 o 
  -2   5   0       60.49       62.88      2.55 o 
  -1   5   0        1.93        1.15      0.47 o 
   0   5   0       84.66       86.60      3.02 o 
   1   5   0       82.84       87.22      4.44 o 
   2   5   0        0.80       -0.30      0.63 o 
   3   5   0        0.03       -0.14      0.63 o 
   4   5   0      142.14      175.62      8.18 o 
   5   5   0       44.58       53.51      3.79 o 
   6   5   0        4.80        7.77      1.86 o 
  -6   6   0        0.02       -0.66      0.62 o 
  -5   6   0        2.84        2.37      0.80 o 
  -4   6   0        0.55        0.58      0.59 o 
  -3   6   0        5.57        6.97      0.89 o 
  -2   6   0        5.55        6.86      0.83 o 
  -1   6   0        4.05        2.37      0.60 o 
   0   6   0        3.20        7.42      1.29 o 
   1   6   0       73.95       77.83      4.27 o 
   2   6   0        1.71        1.64      0.95 o 
   3   6   0       14.44       18.42      2.02 o 
   4   6   0        0.66        2.78      1.30 o 
   5   6   0        2.28        3.35      1.57 o 
  -6   7   0        0.15       -0.97      0.73 o 
  -5   7   0        1.13        0.87      0.75 o 
  -4   7   0        1.75        2.52      0.80 o 
  -3   7   0        0.08       -0.27      0.52 o 
  -2   7   0        3.86        4.81      0.82 o 
  -1   7   0        0.01       -0.09      0.81 o 
   0   7   0        1.37        1.58      1.00 o 
   1   7   0       12.91       15.48      1.84 o 
   2   7   0        1.92        1.72      1.13 o 
   3   7   0       15.92       17.89      2.12 o 
   4   7   0      123.70      164.21      8.18 o 
  -5   8   0        0.01       -0.62      0.71 o 
  -4   8   0        0.08        0.06      0.70 o 
  -3   8   0       18.01       14.89      1.30 o 
  -2   8   0       17.47       17.88      1.85 o 
  -1   8   0        0.65        0.03      0.93 o 
   0   8   0        2.66        4.01      1.46 o 
   1   8   0       10.30       10.98      1.97 o 
   2   8   0        3.16        2.82      1.46 o 
   3   8   0        8.63       10.01      2.13 o 
  -4   9   0        0.06        0.82      1.21 o 
  -3   9   0        1.61        3.29      1.27 o 
  -2   9   0        1.19        1.93      1.27 o 
  -1   9   0        0.02       -1.50      1.00 o 
   0   9   0        6.45        4.92      1.80 o 
   1   9   0       34.79       43.33      3.57 o 
   2   9   0       15.43       19.41      2.72 o 
   0 -10   1        0.35       -1.30      1.35 o 
   1 -10   1        2.39        0.49      1.59 o 
  -3  -9   1        0.01       -1.23      1.10 o 
  -2  -9   1        2.76        3.74      1.63 o 
  -1  -9   1        0.14        0.62      1.31 o 
   0  -9   1        0.35       -0.58      1.27 o 
   1  -9   1       10.46       11.24      2.18 o 
   2  -9   1       42.10       43.11      3.19 o 
   3  -9   1       14.77       16.29      2.34 o 
   4  -9   1        0.32       -0.19      1.10 o 
  -4  -8   1        0.20        0.95      1.20 o 
  -3  -8   1        1.13        0.81      1.34 o 
  -2  -8   1       11.11       13.70      2.16 o 
  -1  -8   1        0.20        0.34      1.08 o 
   0  -8   1        6.00        8.55      1.78 o 
   1  -8   1       15.69       16.43      1.93 o 
   2  -8   1       73.10       74.21      4.21 o 
   3  -8   1        5.03        5.98      1.39 o 
   4  -8   1        3.95        5.81      1.54 o 
   5  -8   1        3.59        4.92      1.69 o 
  -5  -7   1        4.94        6.45      1.91 o 
  -4  -7   1        0.96        0.49      1.17 o 
  -3  -7   1       10.73       10.95      1.91 o 
  -2  -7   1      140.90      158.28      7.61 o 
  -1  -7   1       86.96       99.82      5.29 o 
   0  -7   1        0.17        0.01      0.86 o 
   1  -7   1        6.83        6.24      1.33 o 
   2  -7   1        0.02       -0.39      0.75 o 
   3  -7   1       17.51       19.91      1.37 o 
   4  -7   1        2.87        3.39      0.81 o 
   5  -7   1        3.73        3.97      0.95 o 
   6  -7   1        2.93        1.52      1.52 o 
  -6  -6   1        0.77        2.38      1.60 o 
  -5  -6   1        0.41        0.41      1.15 o 
  -4  -6   1        7.30        5.77      1.57 o 
  -3  -6   1       44.38       46.00      3.18 o 
  -2  -6   1        2.30        1.32      0.89 o 
  -1  -6   1       15.30       15.43      1.63 o 
   0  -6   1       22.38       20.42      1.79 o 
   1  -6   1       12.93       11.08      1.35 o 
   2  -6   1       51.02       51.04      2.12 o 
   3  -6   1        0.39       -0.03      0.44 o 
   4  -6   1        6.84        8.11      0.98 o 
   5  -6   1        3.92        4.85      0.90 o 
   6  -6   1        3.89        3.06      1.43 o 
  -6  -5   1       10.81       14.25      2.31 o 
  -5  -5   1      386.53      485.35     19.86 o 
  -4  -5   1      183.03      202.94      9.14 o 
  -3  -5   1        6.77        4.14      1.14 o 
  -2  -5   1       40.97       38.52      2.54 o 
  -1  -5   1       48.37       57.73      3.25 o 
   0  -5   1        1.58        1.86      0.74 o 
   1  -5   1        1.39        2.35      0.71 o 
   2  -5   1        5.99        7.78      0.74 o 
   3  -5   1       18.07       18.18      1.84 o 
   4  -5   1        0.61        0.55      0.47 o 
   5  -5   1        1.35        1.41      0.67 o 
   6  -5   1        0.40       -0.70      0.89 o 
   7  -5   1        3.55        3.58      1.51 o 
  -7  -4   1        2.60        2.64      1.03 o 
  -6  -4   1       11.33       14.85      1.46 o 
  -5  -4   1        2.71        5.45      1.47 o 
  -4  -4   1       33.56       36.85      2.63 o 
  -3  -4   1       13.75       12.90      1.38 o 
  -2  -4   1        5.58        6.54      1.04 o 
  -1  -4   1      153.78      163.77      7.02 o 
   0  -4   1        1.38        4.30      0.75 o 
   1  -4   1      115.27      100.39      3.21 o 
   2  -4   1        0.22        0.02      0.16 o 
   3  -4   1       21.35       22.58      1.18 o 
   4  -4   1        0.31        0.28      0.40 o 
   5  -4   1        4.44        4.60      0.76 o 
   6  -4   1        2.05        1.35      1.01 o 
   7  -4   1        2.17        1.64      1.16 o 
  -7  -3   1       10.48       11.82      3.84 o 
  -6  -3   1        0.88        0.47      1.47 o 
  -5  -3   1      285.30      315.19      8.78 o 
  -4  -3   1       87.63       89.05      3.02 o 
  -3  -3   1       39.04       34.67      1.86 o 
  -2  -3   1       95.94       99.81      4.50 o 
  -1  -3   1      226.58      237.75      9.49 o 
   0  -3   1      241.16      243.37      9.51 o 
   1  -3   1      335.25      324.08      7.37 o 
   2  -3   1       98.98       94.26      3.79 o 
   3  -3   1       14.39       14.90      0.65 o 
   4  -3   1       40.80       45.65      1.47 o 
   5  -3   1       12.62       12.98      1.41 o 
   6  -3   1      115.46       97.45      4.96 o 
   7  -3   1       27.68       27.09      2.35 o 
  -7  -2   1        0.24        0.21      0.97 o 
  -6  -2   1       10.57       11.30      1.79 o 
  -5  -2   1      111.29      113.68      5.50 o 
  -4  -2   1        0.11        0.19      0.43 o 
  -2  -2   1      192.04      178.61      4.77 o 
  -1  -2   1        7.44        7.95      0.72 o 
   0  -2   1      358.00      321.38     12.16 o 
   1  -2   1      154.71      146.89      4.23 o 
   2  -2   1       63.90       72.80      2.26 o 
   3  -2   1      605.32      686.42     15.35 o 
   4  -2   1        8.73        9.43      0.59 o 
   5  -2   1        1.94        1.04      0.49 o 
   6  -2   1       28.46       22.78      1.94 o 
   7  -2   1       39.25       33.70      2.66 o 
  -7  -1   1        1.81        3.17      1.18 o 
  -6  -1   1        0.42       -0.43      0.62 o 
  -5  -1   1        0.16        0.92      0.68 o 
  -4  -1   1       21.04       21.81      1.61 o 
  -3  -1   1      210.99      211.70      8.48 o 
  -2  -1   1      502.84      455.89     17.17 o 
  -1  -1   1      393.83      318.83      7.96 o 
   0  -1   1      272.76      244.80     13.01 o 
   1  -1   1       41.73       44.12      1.34 o 
   2  -1   1      208.51      190.37      4.40 o 
   3  -1   1       22.16       27.52      0.94 o 
   4  -1   1       57.13       57.78      3.05 o 
   5  -1   1       10.91        8.53      0.92 o 
   6  -1   1       27.61       21.94      1.98 o 
   7  -1   1        6.04        3.37      1.18 o 
  -8   0   1        0.09       -0.33      0.97 o 
  -7   0   1        5.52        5.95      1.34 o 
  -6   0   1        4.41        3.62      1.00 o 
  -5   0   1        0.04       -0.05      0.48 o 
  -4   0   1        6.21        5.28      0.92 o 
  -3   0   1       90.33       84.84      3.74 o 
  -2   0   1      192.88      193.08      7.48 o 
  -1   0   1     2892.81     2438.43     90.59 o 
   0   0   1      703.52      704.66     27.49 o 
   1   0   1     1406.74     1291.36     34.59 o 
   2   0   1      913.81      853.17     23.02 o 
   3   0   1     1301.92     1445.74     57.38 o 
   4   0   1       18.44       18.41      1.10 o 
   5   0   1       13.58       13.70      1.06 o 
   6   0   1        0.24       -0.85      0.57 o 
   7   0   1        1.03        0.80      1.06 o 
  -8   1   1        8.54       10.63      1.79 o 
  -7   1   1        4.90        3.32      1.11 o 
  -6   1   1        7.92        7.53      1.29 o 
  -5   1   1        0.73        0.47      0.36 o 
  -4   1   1        9.73       13.78      0.79 o 
  -3   1   1      131.66      136.55      4.03 o 
  -2   1   1      290.50      278.13      7.82 o 
  -1   1   1       36.49       39.35      1.22 o 
   0   1   1       25.08       27.18      0.85 o 
   1   1   1     1341.28     1273.61     28.17 o 
   2   1   1       56.47       60.08      2.08 o 
   3   1   1      136.08      156.30      8.46 o 
   4   1   1       48.07       49.67      3.69 o 
   5   1   1        0.59       -0.22      0.45 o 
   6   1   1        2.66        2.37      1.10 o 
   7   1   1        0.11       -1.02      0.81 o 
  -8   2   1        0.01       -0.92      0.92 o 
  -7   2   1        2.19        2.24      1.03 o 
  -6   2   1        0.32       -0.22      0.52 o 
  -5   2   1       19.29       17.11      1.25 o 
  -4   2   1       21.65       19.89      2.69 o 
  -3   2   1       19.15       20.17      0.96 o 
  -2   2   1       15.67       16.75      1.52 o 
   1   2   1       19.96       23.42      0.98 o 
   3   2   1       26.70       27.94      2.00 o 
   4   2   1       15.38       14.47      1.10 o 
   5   2   1        0.00       -0.49      0.57 o 
   6   2   1       12.01       14.73      2.08 o 
   7   2   1        1.47        1.73      1.19 o 
  -7   3   1        3.80        1.95      1.00 o 
  -6   3   1        0.53        0.27      0.64 o 
  -5   3   1        0.02       -0.31      0.42 o 
  -4   3   1      154.76      169.61      5.19 o 
  -3   3   1       19.16       20.33      1.04 o 
  -2   3   1      266.42      271.96      7.72 o 
  -1   3   1        0.00        0.14      0.40 o 
   0   3   1       61.32       48.82      1.44 o 
   1   3   1        2.73        1.15      0.27 o 
   2   3   1       20.12       21.50      1.19 o 
   3   3   1       28.11       20.96      0.99 o 
   4   3   1        0.95        0.71      0.45 o 
   5   3   1        1.36        1.10      0.58 o 
   6   3   1        2.39        2.58      0.89 o 
  -7   4   1        2.26        3.05      1.13 o 
  -6   4   1        4.68        3.20      0.94 o 
  -5   4   1        0.92        1.31      0.65 o 
  -4   4   1      339.26      376.10     10.80 o 
  -3   4   1      327.44      364.12     10.37 o 
  -2   4   1      160.29      168.18      7.51 o 
  -1   4   1       12.75       11.31      1.53 o 
   0   4   1      357.26      358.08     11.17 o 
   1   4   1       18.10       19.22      0.87 o 
   2   4   1       39.36       36.48      1.75 o 
   3   4   1        1.00        0.38      0.47 o 
   4   4   1       23.16       24.39      1.62 o 
   5   4   1        1.38        0.89      1.07 o 
   6   4   1        3.24        4.75      1.09 o 
  -7   5   1       17.07       20.21      2.16 o 
  -6   5   1        0.09       -0.56      0.54 o 
  -5   5   1       26.08       27.25      1.59 o 
  -4   5   1       19.97       22.92      1.41 o 
  -3   5   1       81.64       80.90      3.79 o 
  -2   5   1        0.98        2.29      0.57 o 
  -1   5   1        2.04        0.25      0.91 o 
   0   5   1       63.07       49.00      2.00 o 
   1   5   1       15.64       18.14      1.47 o 
   2   5   1        3.62        4.60      0.83 o 
   3   5   1        3.11        2.47      0.96 o 
   4   5   1        0.79        1.43      0.96 o 
   5   5   1        0.51       -0.27      0.97 o 
   6   5   1        0.05        0.35      1.18 o 
  -6   6   1        1.29        1.66      0.87 o 
  -5   6   1        0.26       -0.83      0.55 o 
  -4   6   1       26.93       26.76      1.93 o 
  -3   6   1        5.37        5.20      0.81 o 
  -2   6   1       10.91       11.06      0.95 o 
  -1   6   1       13.15       12.72      1.77 o 
   0   6   1        0.00       -0.06      0.48 o 
   1   6   1        0.41        0.52      0.77 o 
   2   6   1        8.99        9.57      1.62 o 
   3   6   1        6.13        7.05      1.52 o 
   4   6   1       85.16      102.85      5.69 o 
   5   6   1        2.16        1.01      1.29 o 
  -6   7   1        5.04        5.47      1.16 o 
  -5   7   1        1.90        1.36      0.81 o 
  -4   7   1        0.33       -0.10      0.56 o 
  -3   7   1        6.01        5.62      0.90 o 
  -2   7   1        2.97        3.55      0.80 o 
  -1   7   1        1.79        1.50      1.15 o 
   0   7   1       32.70       35.46      2.71 o 
   1   7   1        3.63        2.06      1.09 o 
   2   7   1        2.28        1.22      1.13 o 
   3   7   1       16.37       20.10      2.28 o 
   4   7   1       52.66       69.52      4.58 o 
  -5   8   1        0.68        0.68      0.81 o 
  -4   8   1        0.04        0.21      0.70 o 
  -3   8   1        0.38        0.52      0.63 o 
  -2   8   1        0.81        1.05      0.71 o 
  -1   8   1        0.01       -0.93      0.87 o 
   0   8   1       23.73       21.89      2.29 o 
   1   8   1       21.45       22.60      2.46 o 
   2   8   1        2.48        2.39      1.42 o 
   3   8   1        0.84        2.00      1.42 o 
  -3   9   1        1.19        1.31      0.78 o 
  -2   9   1        0.62        0.91      1.17 o 
  -1   9   1        0.29       -0.63      1.22 o 
   0   9   1        0.55       -0.66      1.35 o 
   1   9   1        0.91       -0.30      1.38 o 
  -1 -10   2        0.08       -0.29      1.43 o 
   0 -10   2        0.55       -2.01      1.34 o 
   1 -10   2        2.28        0.66      1.38 o 
   2 -10   2        0.32        0.46      1.30 o 
  -3  -9   2        0.71        0.44      1.16 o 
  -2  -9   2        0.00       -0.20      1.17 o 
  -1  -9   2        1.74        2.94      1.62 o 
   0  -9   2        1.60        2.27      1.48 o 
   1  -9   2        0.02       -1.49      1.02 o 
   2  -9   2        0.00        0.11      0.97 o 
   3  -9   2       24.55       25.70      2.45 o 
   4  -9   2        8.74        8.98      2.01 o 
  -4  -8   2        0.56        1.26      1.23 o 
  -3  -8   2        1.57        1.49      1.12 o 
  -2  -8   2        1.04        0.68      0.99 o 
  -1  -8   2        1.37        0.66      1.09 o 
   0  -8   2        0.65        0.42      1.00 o 
   1  -8   2       35.66       40.61      2.99 o 
   2  -8   2       44.26       43.84      2.99 o 
   3  -8   2       17.52       21.24      2.11 o 
   4  -8   2       18.93       23.97      2.39 o 
   5  -8   2      101.80      120.60      6.50 o 
  -5  -7   2        0.54        1.13      1.25 o 
  -4  -7   2        0.02       -0.95      0.88 o 
  -3  -7   2        0.95       -0.27      0.91 o 
  -2  -7   2       23.74       26.91      2.34 o 
  -1  -7   2        2.48        1.51      1.09 o 
   0  -7   2        4.21        3.93      1.21 o 
   1  -7   2       70.23       69.27      3.91 o 
   2  -7   2      163.86      164.99      7.42 o 
   3  -7   2        3.21        2.81      1.11 o 
   4  -7   2        9.21       10.45      1.85 o 
   5  -7   2       42.07       49.24      3.56 o 
   6  -7   2        0.23       -1.96      1.31 o 
  -6  -6   2        2.90        6.33      1.87 o 
  -5  -6   2        3.05        5.68      1.63 o 
  -4  -6   2        0.17       -1.12      0.75 o 
  -3  -6   2       15.91       15.39      1.73 o 
  -2  -6   2       15.67       18.51      1.83 o 
  -1  -6   2       14.74       13.67      1.52 o 
   0  -6   2        4.75        6.64      1.23 o 
   1  -6   2      203.81      211.79     15.28 o 
   2  -6   2      100.45       99.01      4.74 o 
   3  -6   2        1.49        1.16      0.82 o 
   4  -6   2        2.55        2.55      1.10 o 
   5  -6   2        6.90        6.69      1.69 o 
   6  -6   2        0.49       -1.51      1.24 o 
  -6  -5   2        6.73        9.58      1.98 o 
  -5  -5   2        8.23       10.52      2.00 o 
  -4  -5   2        9.23        7.46      1.56 o 
  -3  -5   2      131.41      129.57      6.09 o 
  -2  -5   2      796.30      907.32     34.52 o 
  -1  -5   2       21.40       23.99      1.83 o 
   0  -5   2       32.48       25.60      1.78 o 
   1  -5   2       26.13       21.42      2.20 o 
   2  -5   2       46.46       46.29      1.66 o 
   3  -5   2       12.88       10.80      1.32 o 
   4  -5   2       15.15       16.82      1.71 o 
   5  -5   2       10.25       11.36      1.80 o 
   6  -5   2        4.03        4.60      1.55 o 
  -7  -4   2        0.03        0.38      0.83 o 
  -6  -4   2        7.47        9.06      1.32 o 
  -5  -4   2        1.57        1.79      1.10 o 
  -4  -4   2       70.39       67.41      3.81 o 
  -3  -4   2       73.53       62.50      3.36 o 
  -2  -4   2       23.09       24.65      1.76 o 
  -1  -4   2        1.43        1.06      0.54 o 
   0  -4   2       18.97       15.50      1.19 o 
   1  -4   2      190.53      178.79      5.18 o 
   2  -4   2       11.52       11.90      1.13 o 
   3  -4   2       25.91       28.47      3.00 o 
   4  -4   2        0.96        0.70      0.77 o 
   5  -4   2       10.56       10.41      1.60 o 
   6  -4   2        0.91       -0.92      0.93 o 
   7  -4   2        0.04       -0.49      1.01 o 
  -7  -3   2        3.12        4.63      1.01 o 
  -6  -3   2      233.21      271.37      7.85 o 
  -5  -3   2      831.48      991.12     25.14 o 
  -4  -3   2       76.48       77.21      2.68 o 
  -3  -3   2        4.28        3.98      0.80 o 
  -2  -3   2      180.28      192.63      7.87 o 
  -1  -3   2        3.11       10.29      0.91 o 
   0  -3   2        0.04        0.05      0.28 o 
   1  -3   2       35.99       36.53      2.02 o 
   2  -3   2        0.18        0.17      0.26 o 
   3  -3   2       30.69       27.26      2.56 o 
   4  -3   2       20.20       18.31      1.06 o 
   5  -3   2        3.51        2.71      0.92 o 
   6  -3   2        0.99        0.50      0.89 o 
   7  -3   2        1.36        0.12      0.90 o 
  -7  -2   2        6.40        4.98      1.35 o 
  -6  -2   2        3.93        6.82      1.40 o 
  -5  -2   2       39.59       42.52      2.75 o 
  -4  -2   2       55.55       56.38      3.00 o 
  -3  -2   2        1.91        1.28      0.41 o 
  -2  -2   2       88.48       82.81      3.63 o 
  -1  -2   2      191.02      175.40      6.93 o 
   0  -2   2       19.75       18.58      0.76 o 
   1  -2   2      237.16      251.87      6.96 o 
   2  -2   2       74.96       87.58      2.69 o 
   3  -2   2        1.37        0.78      0.31 o 
   4  -2   2        0.03       -0.30      0.32 o 
   5  -2   2       10.29        7.85      0.92 o 
   6  -2   2       11.49        7.53      1.52 o 
   7  -2   2        0.79       -0.68      0.89 o 
  -8  -1   2       13.51       16.40      2.01 o 
  -7  -1   2       14.93       14.56      1.83 o 
  -6  -1   2       37.38       36.38      2.64 o 
  -5  -1   2      447.18      450.88     17.74 o 
  -4  -1   2       16.27       23.41      1.63 o 
  -3  -1   2        0.86        1.40      0.44 o 
  -2  -1   2      387.48      311.97     11.83 o 
  -1  -1   2      242.40      219.70      8.34 o 
   0  -1   2       70.60       67.85      1.99 o 
   1  -1   2     1231.19     1269.42     33.88 o 
   2  -1   2       16.09       26.93      1.07 o 
   3  -1   2       49.19       61.72      3.15 o 
   4  -1   2        9.01        7.68      1.50 o 
   5  -1   2       77.35       72.05      2.80 o 
   6  -1   2       92.04       78.86      5.79 o 
   7  -1   2        9.39        9.28      1.69 o 
  -8   0   2        2.05        3.03      1.37 o 
  -7   0   2        0.96        0.68      0.80 o 
  -6   0   2       55.45       54.09      3.20 o 
  -5   0   2       19.07       17.76      1.00 o 
  -4   0   2       46.33       47.75      2.53 o 
  -3   0   2        3.42        3.04      0.53 o 
  -2   0   2      226.26      232.97      8.90 o 
  -1   0   2       88.88       86.92      2.46 o 
   0   0   2       93.45       98.80      2.77 o 
   1   0   2       90.64       92.31      3.22 o 
   2   0   2      936.09      969.73     26.20 o 
   3   0   2      176.51      204.57      6.09 o 
   4   0   2       24.93       28.24      1.44 o 
   5   0   2       22.24       22.15      1.48 o 
   6   0   2       44.51       41.70      2.16 o 
   7   0   2       10.76       11.16      1.86 o 
  -8   1   2        5.68        6.09      1.41 o 
  -7   1   2        6.48        6.32      1.29 o 
  -6   1   2        6.37        4.48      1.03 o 
  -5   1   2        0.96        0.22      0.35 o 
  -4   1   2      148.84      141.91      4.29 o 
  -3   1   2        0.30       -0.02      0.19 o 
  -2   1   2      158.49      149.82      3.50 o 
  -1   1   2     2028.67     2042.18     78.95 o 
   0   1   2        2.07        1.37      0.18 o 
   1   1   2      192.44      184.88      4.30 o 
   2   1   2       57.20       52.92      1.94 o 
   3   1   2        0.26        0.85      0.65 o 
   4   1   2       14.13       11.47      0.98 o 
   5   1   2        0.07       -0.49      0.48 o 
   6   1   2       16.79       16.00      1.48 o 
   7   1   2        0.04       -0.13      0.96 o 
  -8   2   2        1.86        2.23      1.16 o 
  -7   2   2        2.81        2.35      0.91 o 
  -6   2   2        0.25       -0.44      0.50 o 
  -5   2   2        9.67        8.13      0.81 o 
  -4   2   2       17.98       20.00      1.03 o 
  -3   2   2        5.08        6.68      0.46 o 
  -2   2   2      157.65      181.30      4.21 o 
  -1   2   2     2562.32     2686.43     87.60 o 
   0   2   2        7.18        5.76      0.39 o 
   1   2   2      565.31      556.93     12.55 o 
   2   2   2      884.09      921.08     23.57 o 
   3   2   2      198.40      219.56      9.88 o 
   4   2   2       47.08       48.85      2.23 o 
   5   2   2        0.18       -0.41      0.54 o 
   6   2   2        0.33       -0.15      0.71 o 
  -7   3   2       11.71        8.86      1.51 o 
  -6   3   2        0.22       -0.68      0.53 o 
  -5   3   2       16.13       14.68      1.01 o 
  -4   3   2        3.32        3.51      0.61 o 
  -3   3   2        0.58       -0.21      0.72 o 
  -2   3   2       82.39       85.31      2.19 o 
  -1   3   2      410.42      418.70      9.52 o 
   0   3   2      123.30      125.50      3.16 o 
   1   3   2      310.95      334.54      7.80 o 
   2   3   2        0.37        0.49      0.44 o 
   3   3   2       22.65       24.62      1.13 o 
   4   3   2       11.82       13.84      1.53 o 
   5   3   2        0.00       -0.42      0.51 o 
   6   3   2        0.78        0.36      0.84 o 
  -7   4   2        0.40       -0.40      0.85 o 
  -6   4   2        1.19       -0.09      0.60 o 
  -5   4   2        0.84        0.08      0.51 o 
  -4   4   2        6.00        5.74      0.77 o 
  -3   4   2       12.97       14.23      0.94 o 
  -2   4   2      444.83      484.01     13.48 o 
  -1   4   2     4126.27     4128.09     90.59 o 
   0   4   2      806.48      851.60     19.13 o 
   1   4   2        0.17       -0.23      0.25 o 
   2   4   2        1.68        1.34      0.56 o 
   3   4   2        0.79        0.28      0.55 o 
   4   4   2        6.27        6.77      1.42 o 
   5   4   2        7.53        9.67      1.34 o 
   6   4   2        0.35        0.41      1.06 o 
  -7   5   2        2.17        0.50      1.12 o 
  -6   5   2        2.06        0.78      0.71 o 
  -5   5   2       11.23       11.05      1.21 o 
  -4   5   2       38.93       45.47      2.38 o 
  -3   5   2       50.65       51.60      2.15 o 
  -2   5   2        8.28        7.09      1.12 o 
  -1   5   2       13.93       15.34      0.83 o 
   0   5   2        6.28        6.69      0.66 o 
   1   5   2       10.10        9.56      0.74 o 
   2   5   2        3.06        4.17      0.83 o 
   3   5   2       12.04       13.21      1.26 o 
   4   5   2        0.23        0.20      0.66 o 
   5   5   2        0.60        0.19      1.14 o 
  -6   6   2        0.24       -0.99      1.08 o 
  -5   6   2       28.32       27.56      2.67 o 
  -4   6   2       97.52      111.84      6.92 o 
  -3   6   2       50.74       49.17      3.54 o 
  -2   6   2       18.18       17.22      1.22 o 
  -1   6   2       30.73       29.15      1.58 o 
   0   6   2        5.80        4.64      0.78 o 
   1   6   2        0.01       -0.05      0.52 o 
   2   6   2        9.62       12.59      1.36 o 
   3   6   2       14.25       17.02      1.47 o 
   4   6   2        7.40        7.35      1.83 o 
  -6   7   2        2.95        2.31      0.95 o 
  -5   7   2        1.72        1.19      0.74 o 
  -4   7   2       22.24       24.31      1.60 o 
  -3   7   2        4.72        4.71      0.88 o 
  -2   7   2        0.75        0.39      0.62 o 
  -1   7   2        1.95        2.82      1.08 o 
   0   7   2       19.05       18.17      1.67 o 
   1   7   2        0.00        0.38      1.01 o 
   2   7   2        0.24        0.50      1.12 o 
   3   7   2        0.02        0.02      1.07 o 
   4   7   2        0.91        2.15      1.46 o 
  -5   8   2        2.75        1.31      1.26 o 
  -4   8   2        6.92        5.46      1.02 o 
  -3   8   2        0.03        0.25      0.67 o 
  -2   8   2        0.01       -0.11      0.60 o 
  -1   8   2        0.16       -0.39      0.64 o 
   0   8   2        1.42        1.27      1.16 o 
   1   8   2        1.29        1.13      1.16 o 
   2   8   2        0.08       -0.47      1.16 o 
  -3   9   2        0.40        0.69      0.70 o 
  -2   9   2        0.01       -0.45      0.70 o 
  -1   9   2        2.88        1.86      1.30 o 
   0   9   2        7.16        8.20      2.06 o 
  -1 -10   3        1.28       -0.24      1.60 o 
   0 -10   3       33.60       36.70      3.33 o 
   1 -10   3        1.54       -0.26      1.11 o 
   2 -10   3        0.50        1.35      1.31 o 
  -3  -9   3        9.68       13.61      2.16 o 
  -2  -9   3        0.27        0.22      1.08 o 
  -1  -9   3        1.22       -0.06      1.29 o 
   0  -9   3        9.69        9.27      2.01 o 
   1  -9   3        9.36       12.88      2.13 o 
   2  -9   3        4.39        3.90      1.38 o 
   3  -9   3        0.07       -0.44      1.13 o 
   4  -9   3        2.54        3.39      1.63 o 
  -4  -8   3        0.35        0.54      1.25 o 
  -3  -8   3        0.09       -0.70      0.82 o 
  -2  -8   3        4.41        6.69      1.48 o 
  -1  -8   3        2.85        3.13      1.31 o 
   0  -8   3        3.24        2.07      1.18 o 
   1  -8   3        0.03       -0.18      0.76 o 
   2  -8   3        0.36        1.14      0.94 o 
   3  -8   3       21.73       24.91      2.37 o 
   4  -8   3      224.30      228.96     10.32 o 
   5  -8   3       40.27       44.93      3.57 o 
  -5  -7   3        0.22        0.03      1.06 o 
  -4  -7   3        4.22        5.08      1.35 o 
  -3  -7   3        0.13       -0.16      0.84 o 
  -2  -7   3        1.67        1.21      1.02 o 
  -1  -7   3       10.79       11.38      1.66 o 
   0  -7   3        4.12        4.47      1.20 o 
   1  -7   3       10.81       10.67      1.53 o 
   2  -7   3       11.49       13.33      1.73 o 
   3  -7   3       72.48       79.75      4.34 o 
   4  -7   3       33.01       37.61      2.95 o 
   5  -7   3       62.33       66.21      4.35 o 
  -6  -6   3        5.22        4.93      1.74 o 
  -5  -6   3        1.87        2.36      1.13 o 
  -4  -6   3       18.19       18.82      1.96 o 
  -3  -6   3        3.35        3.59      1.18 o 
  -2  -6   3        0.08       -0.52      0.56 o 
  -1  -6   3       23.56       24.32      1.98 o 
   0  -6   3       12.03        9.80      1.25 o 
   1  -6   3      197.99      198.75      6.30 o 
   2  -6   3      102.48       97.94      4.73 o 
   3  -6   3       24.68       24.62      2.03 o 
   4  -6   3      180.07      212.27      9.41 o 
   5  -6   3       83.81       92.34      5.22 o 
   6  -6   3        2.40        1.73      1.45 o 
  -7  -5   3        0.89        0.83      1.30 o 
  -6  -5   3        0.52       -0.28      1.02 o 
  -5  -5   3        2.45        2.43      1.16 o 
  -4  -5   3        2.26        1.90      1.00 o 
  -3  -5   3       63.79       67.06      3.66 o 
  -2  -5   3       21.65       21.48      1.78 o 
  -1  -5   3       39.10       35.85      2.26 o 
   0  -5   3       64.60       62.57      3.23 o 
   1  -5   3      508.14      509.57     14.09 o 
   2  -5   3      243.72      272.95     13.23 o 
   3  -5   3        0.66        0.51      0.76 o 
   4  -5   3       49.79       59.03      3.53 o 
   5  -5   3        8.74        7.26      1.72 o 
   6  -5   3        0.07       -1.19      1.14 o 
  -7  -4   3        5.76        8.85      1.38 o 
  -6  -4   3        0.01        0.06      1.00 o 
  -5  -4   3        6.61        9.12      1.65 o 
  -4  -4   3       22.75       21.52      1.83 o 
  -3  -4   3       52.76       51.96      2.93 o 
  -2  -4   3        1.69        1.36      0.72 o 
  -1  -4   3       47.62       38.79      2.20 o 
   0  -4   3       27.60       24.01      1.12 o 
   1  -4   3      616.15      702.63     19.13 o 
   2  -4   3        1.96        1.60      0.39 o 
   3  -4   3        0.06       -0.53      0.35 o 
   4  -4   3        2.25        2.57      0.96 o 
   5  -4   3        0.48       -1.34      0.89 o 
   6  -4   3        1.19       -0.41      0.93 o 
  -7  -3   3        0.26       -0.58      0.76 o 
  -6  -3   3       48.58       64.32      2.66 o 
  -5  -3   3        1.12       -0.15      1.05 o 
  -4  -3   3       67.05       70.73      2.79 o 
  -3  -3   3     1180.14     1311.59     48.91 o 
  -2  -3   3     1623.54     1599.73     59.31 o 
  -1  -3   3      115.71      100.49      4.31 o 
   0  -3   3       83.72       84.08      5.20 o 
   1  -3   3       16.99       18.23      0.83 o 
   2  -3   3      124.40      144.34      5.19 o 
   3  -3   3       10.37        9.07      0.70 o 
   4  -3   3        5.49        5.58      1.06 o 
   5  -3   3        0.39       -1.02      0.68 o 
   6  -3   3       10.60       11.05      1.77 o 
   7  -3   3        1.75        3.40      1.32 o 
  -8  -2   3        0.60        0.53      1.08 o 
  -7  -2   3        0.02       -0.41      0.84 o 
  -6  -2   3       55.14       58.52      3.61 o 
  -5  -2   3        8.18        9.39      1.42 o 
  -3  -2   3       50.94       46.49      1.63 o 
  -2  -2   3        0.03       -0.03      0.25 o 
  -1  -2   3        5.21        7.11      0.46 o 
   0  -2   3        5.32        8.80      0.72 o 
   1  -2   3      418.07      472.15     12.83 o 
   2  -2   3       78.92       92.08      2.86 o 
   3  -2   3        7.18        4.70      0.82 o 
   4  -2   3        1.43        0.46      0.59 o 
   5  -2   3        3.33        2.32      0.71 o 
   6  -2   3        0.09       -0.50      0.76 o 
   7  -2   3        1.25        1.34      1.09 o 
  -8  -1   3        3.82        3.43      1.36 o 
  -7  -1   3       14.47       13.95      1.73 o 
  -6  -1   3      804.37      940.16     35.89 o 
  -5  -1   3      539.46      543.06     21.06 o 
  -4  -1   3       11.28       11.70      1.08 o 
  -3  -1   3        1.78        1.14      0.36 o 
  -1  -1   3      250.63      236.01      6.54 o 
   0  -1   3      277.06      301.86      8.22 o 
   1  -1   3       17.94       18.44      0.78 o 
   2  -1   3        8.17        7.21      0.81 o 
   3  -1   3        0.17       -0.08      0.26 o 
   4  -1   3        7.64        8.08      0.83 o 
   5  -1   3        7.76        4.77      0.87 o 
   6  -1   3        4.82        5.90      0.95 o 
   7  -1   3        0.02        0.22      0.92 o 
  -8   0   3        2.95        1.44      1.05 o 
  -7   0   3        0.25        0.18      0.74 o 
  -6   0   3       29.20       34.13      2.48 o 
  -5   0   3       86.06       85.58      2.93 o 
  -4   0   3        6.28        6.07      0.90 o 
  -3   0   3        2.03        1.25      0.40 o 
  -2   0   3       29.54       26.86      1.69 o 
  -1   0   3       83.68       92.72      3.97 o 
   0   0   3       79.83       74.91      2.20 o 
   1   0   3       23.53       20.52      0.84 o 
   2   0   3       71.75       76.50      2.53 o 
   3   0   3        8.45        8.56      0.71 o 
   4   0   3        1.24        1.33      0.53 o 
   5   0   3       25.51       16.91      1.28 o 
   6   0   3        3.31        1.87      0.79 o 
   7   0   3        6.78        8.95      1.82 o 
  -8   1   3       10.48       11.64      1.74 o 
  -7   1   3        3.68        4.54      1.19 o 
  -6   1   3      146.98      146.78      6.07 o 
  -5   1   3       80.30       69.93      2.53 o 
  -4   1   3       71.56       63.72      2.21 o 
  -3   1   3      250.09      246.41      5.72 o 
  -2   1   3       63.59       62.66      1.61 o 
  -1   1   3      181.86      172.35      3.99 o 
   0   1   3      224.29      202.16      4.66 o 
   1   1   3      169.52      153.21      5.60 o 
   2   1   3      171.06      200.19      4.74 o 
   3   1   3       11.12       11.69      0.90 o 
   4   1   3        3.39        2.72      0.71 o 
   5   1   3       92.52       92.33      3.61 o 
   6   1   3       28.20       27.38      1.81 o 
  -8   2   3        0.14       -0.40      0.80 o 
  -7   2   3       12.04       11.44      1.38 o 
  -6   2   3       31.37       25.96      1.41 o 
  -5   2   3        3.33        2.69      0.54 o 
  -4   2   3        6.87        5.61      0.45 o 
  -3   2   3        9.79        9.42      0.47 o 
  -2   2   3       78.25       79.85      2.01 o 
  -1   2   3       88.89       83.02      2.11 o 
   0   2   3        8.24        6.87      0.41 o 
   1   2   3       89.36       90.55      2.37 o 
   2   2   3      358.71      371.47      7.14 o 
   3   2   3        0.09       -0.53      0.35 o 
   4   2   3        1.35        1.05      0.66 o 
   5   2   3       41.48       44.54      2.33 o 
   6   2   3       20.82       21.29      1.69 o 
  -7   3   3        0.15       -0.11      0.77 o 
  -6   3   3        0.78       -0.15      0.99 o 
  -5   3   3        1.33        1.43      0.53 o 
  -4   3   3       56.73       53.14      2.04 o 
  -3   3   3       85.03       82.80      2.16 o 
  -2   3   3      191.45      218.78      5.57 o 
  -1   3   3      364.15      373.68      8.56 o 
   0   3   3        4.13        3.77      0.56 o 
   1   3   3       92.06       92.40      2.53 o 
   2   3   3        3.43        4.74      0.48 o 
   3   3   3        2.44        2.61      0.57 o 
   4   3   3        3.28        2.24      0.66 o 
   5   3   3        0.73        0.52      0.61 o 
   6   3   3        1.60        2.10      0.78 o 
  -7   4   3        0.27       -0.22      0.79 o 
  -6   4   3        0.66       -0.51      0.69 o 
  -5   4   3       19.34       19.16      1.25 o 
  -4   4   3        0.04       -0.36      0.44 o 
  -3   4   3        0.45       -0.11      0.39 o 
  -2   4   3      469.99      479.53     10.95 o 
  -1   4   3      287.38      287.38      6.79 o 
   0   4   3       27.91       28.27      1.11 o 
   1   4   3      250.92      259.54      6.73 o 
   2   4   3      214.32      232.84      7.26 o 
   3   4   3        2.07        2.84      1.73 o 
   4   4   3        7.65        7.42      1.16 o 
   5   4   3        1.41        2.23      0.91 o 
  -7   5   3        1.38        0.76      0.85 o 
  -6   5   3        0.22       -0.10      1.06 o 
  -5   5   3       27.87       26.21      3.69 o 
  -4   5   3        1.18       -0.96      0.94 o 
  -3   5   3       15.95       18.56      1.21 o 
  -2   5   3       12.43       12.35      1.00 o 
  -1   5   3       54.15       49.41      1.67 o 
   0   5   3      133.58      131.25      3.54 o 
   1   5   3       16.19       16.55      0.93 o 
   2   5   3        1.25        0.92      0.65 o 
   3   5   3        6.92        7.87      1.14 o 
   4   5   3        0.94        1.22      0.81 o 
   5   5   3        0.00       -0.13      0.82 o 
  -6   6   3        0.01       -1.00      0.67 o 
  -5   6   3        0.02       -0.20      0.65 o 
  -4   6   3        3.44        4.22      0.89 o 
  -3   6   3        3.03        2.12      0.97 o 
  -2   6   3      470.30      467.72     13.38 o 
  -1   6   3      577.82      595.17     16.71 o 
   0   6   3       40.21       38.98      1.55 o 
   1   6   3        0.39        0.17      0.42 o 
   2   6   3        0.00        0.39      0.69 o 
   3   6   3        0.01        0.14      0.71 o 
   4   6   3        0.07       -0.11      0.77 o 
  -5   7   3       17.54       15.79      1.50 o 
  -4   7   3        0.78        0.94      0.80 o 
  -3   7   3       10.23        9.89      1.86 o 
  -2   7   3        2.06        2.17      0.71 o 
  -1   7   3       13.88       15.18      1.24 o 
   0   7   3        0.63        0.87      0.62 o 
   1   7   3        0.65        0.71      0.74 o 
   2   7   3        3.08        3.29      0.99 o 
   3   7   3        5.02        3.82      1.57 o 
  -4   8   3       15.49       14.26      1.36 o 
  -3   8   3       10.96        9.87      1.27 o 
  -2   8   3        0.03        0.15      0.65 o 
  -1   8   3        3.44        2.66      0.86 o 
   0   8   3        0.08       -0.54      0.63 o 
   1   8   3        1.45        1.76      1.35 o 
   2   8   3        0.80        1.89      1.59 o 
  -1 -10   4       13.11       17.17      2.82 o 
   0 -10   4        4.22        5.07      2.00 o 
   1 -10   4        0.90        0.14      1.30 o 
  -3  -9   4        3.39        3.36      1.42 o 
  -2  -9   4        2.22        2.34      1.38 o 
  -1  -9   4       37.62       37.93      3.17 o 
   0  -9   4       29.44       35.66      3.01 o 
   1  -9   4        0.04        0.14      1.04 o 
   2  -9   4        3.42        3.53      1.43 o 
   3  -9   4       13.88       18.04      2.36 o 
  -4  -8   4        1.02        2.54      1.35 o 
  -3  -8   4        5.55        4.71      1.51 o 
  -2  -8   4        0.45        0.01      0.93 o 
  -1  -8   4       21.16       18.58      2.03 o 
   0  -8   4       42.39       43.90      3.13 o 
   1  -8   4        5.22        5.92      1.37 o 
   2  -8   4        0.06        0.11      0.93 o 
   3  -8   4       19.43       18.93      2.12 o 
   4  -8   4        0.02        0.09      1.20 o 
  -5  -7   4        1.03       -0.14      1.11 o 
  -4  -7   4       38.30       39.44      2.94 o 
  -3  -7   4        0.15        0.10      0.78 o 
  -2  -7   4       12.14       12.84      1.62 o 
  -1  -7   4        1.04        1.54      0.94 o 
   0  -7   4       41.27       36.87      1.87 o 
   1  -7   4       33.85       30.17      2.26 o 
   2  -7   4        0.78       -0.29      0.73 o 
   3  -7   4        0.59        0.23      0.98 o 
   4  -7   4       40.52       43.36      3.22 o 
   5  -7   4        0.05       -1.68      1.14 o 
  -6  -6   4        1.41        1.35      1.30 o 
  -5  -6   4        0.17       -0.11      0.82 o 
  -4  -6   4        0.11       -0.56      0.69 o 
  -3  -6   4        7.39        8.55      1.46 o 
  -2  -6   4        0.22        0.21      0.72 o 
  -1  -6   4       18.23       18.40      1.65 o 
   0  -6   4       16.68       15.06      1.07 o 
   1  -6   4        5.12        3.29      0.59 o 
   2  -6   4        0.81        1.56      0.81 o 
   3  -6   4      310.56      336.17     13.77 o 
   4  -6   4      435.09      519.35     20.79 o 
   5  -6   4        3.28        3.46      1.51 o 
   6  -6   4        0.41        0.28      1.23 o 
  -7  -5   4       11.25       17.44      2.52 o 
  -6  -5   4        1.12       -0.46      0.91 o 
  -5  -5   4        0.48       -0.85      0.79 o 
  -4  -5   4       13.83       13.17      1.52 o 
  -3  -5   4        3.57        3.97      0.93 o 
  -2  -5   4       11.96        9.46      1.12 o 
  -1  -5   4       11.91       10.77      1.14 o 
   0  -5   4       59.92       64.91      2.39 o 
   1  -5   4       10.25       12.50      0.84 o 
   2  -5   4      104.30      120.13      3.79 o 
   3  -5   4      143.35      153.27      6.91 o 
   4  -5   4      124.47      135.77      6.63 o 
   5  -5   4       32.77       33.21      2.76 o 
   6  -5   4        5.89        6.43      1.68 o 
  -7  -4   4        2.69        3.93      1.62 o 
  -6  -4   4       15.46       17.95      2.15 o 
  -5  -4   4        6.43        7.37      1.49 o 
  -4  -4   4       59.40       56.34      3.18 o 
  -3  -4   4        7.40        7.89      1.13 o 
  -2  -4   4        4.74        6.92      0.90 o 
  -1  -4   4       59.11       56.39      2.11 o 
   0  -4   4      462.87      480.55     13.32 o 
   1  -4   4      419.18      496.45     17.04 o 
   2  -4   4      261.36      287.24      8.18 o 
   3  -4   4        8.35        8.89      0.80 o 
   4  -4   4      369.65      407.58     16.40 o 
   5  -4   4        2.44       -1.03      1.05 o 
   6  -4   4        0.02       -0.17      0.91 o 
  -7  -3   4        0.18        0.19      0.77 o 
  -6  -3   4        0.46       -0.83      0.64 o 
  -5  -3   4        0.05        0.11      0.56 o 
  -4  -3   4        8.61        9.57      1.25 o 
  -3  -3   4      219.24      250.98     10.05 o 
  -2  -3   4       29.34       34.18      1.91 o 
  -1  -3   4       53.63       38.58      1.49 o 
   0  -3   4      890.76      961.78     25.92 o 
   1  -3   4     1183.51     1446.35     38.82 o 
   2  -3   4      101.56      111.45      3.47 o 
   3  -3   4        0.09       -0.48      0.32 o 
   4  -3   4       33.28       28.88      3.83 o 
   5  -3   4        0.36       -0.83      0.79 o 
   6  -3   4        2.30        2.32      1.05 o 
  -7  -2   4        0.02        0.06      0.97 o 
  -4  -2   4      118.25      128.03      3.76 o 
  -3  -2   4        5.11        5.97      0.82 o 
  -2  -2   4        3.21        4.65      0.49 o 
  -1  -2   4       77.07       77.34      2.46 o 
   0  -2   4      446.77      505.17     13.75 o 
   1  -2   4       81.70       99.95      3.69 o 
   2  -2   4       55.91       56.35      2.23 o 
   3  -2   4       13.01       10.89      1.19 o 
   4  -2   4        2.39        0.16      1.40 o 
   5  -2   4        8.44        8.25      1.02 o 
   6  -2   4        2.12        1.33      0.99 o 
  -8  -1   4        1.61        0.89      1.16 o 
  -7  -1   4       15.00       15.45      1.82 o 
  -6  -1   4       50.49       56.58      3.46 o 
  -5  -1   4        7.80        8.62      1.23 o 
  -4  -1   4      362.66      382.49     14.78 o 
  -3  -1   4     2347.68     2018.68     74.34 o 
  -2  -1   4      348.65      336.38      9.52 o 
  -1  -1   4      333.91      342.82      9.38 o 
   0  -1   4       21.79       24.79      0.91 o 
   1  -1   4       11.54       10.75      0.61 o 
   2  -1   4       35.82       38.24      3.26 o 
   3  -1   4       35.36       34.61      1.53 o 
   4  -1   4        0.44       -0.66      0.47 o 
   5  -1   4        8.61        7.74      1.06 o 
   6  -1   4        1.08        1.13      0.67 o 
  -8   0   4        0.64       -0.12      0.97 o 
  -7   0   4       13.01       12.27      1.86 o 
  -6   0   4       63.10       69.16      2.67 o 
  -5   0   4      109.19      107.48      4.95 o 
  -4   0   4      101.32       96.46      4.27 o 
  -3   0   4       19.70       15.63      0.89 o 
  -2   0   4       17.22       12.30      0.64 o 
  -1   0   4        0.35        0.62      0.30 o 
   0   0   4       90.70       92.09      2.72 o 
   1   0   4       17.19       17.14      0.83 o 
   2   0   4       73.60       72.63      2.49 o 
   3   0   4        2.62        1.83      0.50 o 
   4   0   4        0.00       -0.83      0.55 o 
   5   0   4        0.01       -0.23      0.49 o 
   6   0   4        0.65        0.24      0.69 o 
  -8   1   4        1.20        0.77      0.90 o 
  -7   1   4      194.16      192.40      8.52 o 
  -6   1   4      712.38      709.22     19.63 o 
  -5   1   4      105.97       99.75      2.73 o 
  -4   1   4        6.21        5.23      0.50 o 
  -3   1   4       28.55       30.60      1.00 o 
  -2   1   4        0.42        1.49      0.23 o 
  -1   1   4        5.29        6.19      0.36 o 
   0   1   4      194.27      195.33      4.56 o 
   1   1   4        0.23       -0.30      0.20 o 
   2   1   4        0.06       -0.26      0.18 o 
   3   1   4        1.23        1.42      0.56 o 
   4   1   4        0.04       -1.04      0.73 o 
   5   1   4        0.03       -0.06      0.59 o 
   6   1   4        1.31        0.85      0.74 o 
  -8   2   4        1.35        0.22      0.99 o 
  -7   2   4        0.52        0.54      0.60 o 
  -6   2   4       82.36       81.37      2.98 o 
  -5   2   4       13.39       11.77      0.89 o 
  -4   2   4        0.00       -0.13      0.25 o 
  -3   2   4        0.61        0.23      0.27 o 
  -2   2   4        2.09        3.56      0.30 o 
  -1   2   4       42.65       46.57      1.32 o 
   0   2   4        6.35        3.49      0.64 o 
   1   2   4        8.07        6.80      0.46 o 
   2   2   4        7.49        8.72      0.71 o 
   3   2   4        6.19        4.83      0.94 o 
   4   2   4        7.09        5.92      1.73 o 
   5   2   4       15.94       16.04      2.15 o 
   6   2   4        0.74        1.80      0.81 o 
  -7   3   4        5.69        7.20      1.86 o 
  -6   3   4       76.37       77.42      2.93 o 
  -5   3   4        2.58        2.98      0.65 o 
  -4   3   4        0.97        0.74      0.45 o 
  -3   3   4       75.17       76.85      2.33 o 
  -2   3   4        0.86        0.56      0.25 o 
  -1   3   4        1.16        1.18      0.29 o 
   0   3   4       94.40       85.84      2.34 o 
   1   3   4       15.83       15.96      0.78 o 
   2   3   4       58.98       58.74      2.41 o 
   3   3   4        1.46        0.35      0.92 o 
   4   3   4       13.29       15.75      1.17 o 
   5   3   4       37.07       39.19      1.75 o 
  -7   4   4       16.24       15.01      2.48 o 
  -6   4   4        0.11        0.09      0.61 o 
  -5   4   4        1.74        1.26      0.63 o 
  -4   4   4        0.30       -0.27      0.44 o 
  -3   4   4        1.15        0.82      0.47 o 
  -2   4   4       44.00       41.54      1.37 o 
  -1   4   4        0.01       -0.11      0.27 o 
   0   4   4        3.03        2.52      0.44 o 
   1   4   4      101.89      106.50      2.98 o 
   2   4   4       44.68       42.70      2.09 o 
   3   4   4        1.60        1.14      0.76 o 
   4   4   4        3.97        3.96      0.96 o 
   5   4   4       22.00       29.80      2.04 o 
  -7   5   4        0.19       -0.97      1.01 o 
  -6   5   4        0.14       -0.84      0.62 o 
  -5   5   4        3.61        4.44      0.89 o 
  -4   5   4        0.10       -0.54      0.47 o 
  -3   5   4        0.96        1.16      0.57 o 
  -2   5   4      266.09      251.52      8.27 o 
  -1   5   4       21.36       20.11      0.99 o 
   0   5   4        0.19       -0.11      0.35 o 
   1   5   4        7.40        7.37      0.76 o 
   2   5   4        0.57       -0.15      0.60 o 
   3   5   4        1.47        1.24      0.74 o 
   4   5   4        1.31        1.04      0.87 o 
  -6   6   4        4.84        3.44      1.48 o 
  -5   6   4        5.84        4.99      1.67 o 
  -4   6   4        2.14        1.83      0.73 o 
  -3   6   4       34.78       35.33      1.82 o 
  -2   6   4      115.70      109.94      3.83 o 
  -1   6   4       18.65       16.61      1.20 o 
   0   6   4       19.64       19.44      1.08 o 
   1   6   4       65.94       68.75      2.96 o 
   2   6   4       18.43       16.02      1.42 o 
   3   6   4        1.09        1.85      0.94 o 
  -5   7   4       10.80        6.63      1.72 o 
  -4   7   4        3.62        2.20      1.27 o 
  -3   7   4        1.58        1.25      0.71 o 
  -2   7   4       23.27       20.71      1.41 o 
  -1   7   4        1.29        1.29      0.75 o 
   0   7   4       24.93       24.71      1.53 o 
   1   7   4        0.01       -0.20      0.72 o 
   2   7   4        0.55       -0.63      0.99 o 
  -3   8   4       28.84       26.67      2.65 o 
  -2   8   4      142.92      128.42      6.79 o 
  -1   8   4       59.57       49.88      3.42 o 
   0   8   4        3.77        2.98      0.89 o 
   0 -10   5       41.83       44.22      3.62 o 
   1 -10   5        0.00       -1.93      1.29 o 
  -3  -9   5       19.61       22.12      2.41 o 
  -2  -9   5        8.38        7.88      1.91 o 
  -1  -9   5      182.90      195.60      9.23 o 
   0  -9   5       11.66       12.85      2.18 o 
   1  -9   5        5.47        3.21      1.42 o 
   2  -9   5        0.07       -0.75      1.00 o 
   3  -9   5        0.75        0.85      1.24 o 
  -5  -8   5       14.85       14.25      2.31 o 
  -4  -8   5       41.95       40.86      3.10 o 
  -3  -8   5       11.63       10.29      1.82 o 
  -2  -8   5        2.91        3.59      1.35 o 
  -1  -8   5       31.08       33.28      1.97 o 
   0  -8   5        2.24        2.50      1.20 o 
   1  -8   5        0.21       -1.21      0.81 o 
   2  -8   5        1.78        1.88      1.12 o 
   3  -8   5        4.14        4.53      1.44 o 
   4  -8   5        3.92        5.67      1.75 o 
  -5  -7   5       23.37       23.00      2.31 o 
  -4  -7   5       23.49       26.35      2.33 o 
  -3  -7   5        0.54       -0.42      0.76 o 
  -2  -7   5       11.66       10.67      1.67 o 
  -1  -7   5       86.20       83.33      3.27 o 
   0  -7   5        0.13       -0.32      0.53 o 
   1  -7   5        0.07        0.19      0.73 o 
   2  -7   5       43.06       43.68      2.87 o 
   3  -7   5        3.95        3.97      1.32 o 
   4  -7   5        0.13       -0.65      1.11 o 
   5  -7   5        0.03       -0.80      1.26 o 
  -6  -6   5        0.46        0.69      1.15 o 
  -5  -6   5        0.97        0.23      0.99 o 
  -4  -6   5        7.21        5.85      1.25 o 
  -3  -6   5        6.79        6.98      1.34 o 
  -2  -6   5        1.84        2.08      0.82 o 
  -1  -6   5       82.67       76.49      3.17 o 
   0  -6   5        1.16        0.77      0.53 o 
   1  -6   5        6.20        5.79      0.73 o 
   2  -6   5        4.26        4.98      1.14 o 
   3  -6   5       48.31       51.34      3.26 o 
   4  -6   5       26.60       28.88      2.53 o 
   5  -6   5        2.60        3.83      1.65 o 
  -7  -5   5        0.69        2.45      1.36 o 
  -6  -5   5        1.85        2.08      1.13 o 
  -5  -5   5       24.63       25.86      2.20 o 
  -4  -5   5       27.08       17.95      1.68 o 
  -3  -5   5       45.37       40.06      2.53 o 
  -2  -5   5        6.65        8.06      1.05 o 
  -1  -5   5       26.16       25.72      1.37 o 
   0  -5   5      111.02      103.34      3.43 o 
   1  -5   5       31.64       36.53      1.57 o 
   2  -5   5        2.27        2.17      0.53 o 
   3  -5   5       88.47      106.12      5.31 o 
   4  -5   5       37.65       47.26      3.27 o 
   5  -5   5       25.41       24.89      2.48 o 
   6  -5   5        3.19        2.49      1.36 o 
  -7  -4   5        1.87        4.47      1.41 o 
  -6  -4   5        7.08        9.79      1.72 o 
  -5  -4   5        3.76        4.18      1.23 o 
  -4  -4   5        2.68        3.24      0.88 o 
  -3  -4   5        8.92        8.54      1.05 o 
  -2  -4   5       30.59       31.91      1.48 o 
  -1  -4   5        6.71        3.97      0.57 o 
   0  -4   5        3.89        2.83      0.49 o 
   1  -4   5        3.05        3.79      0.87 o 
   2  -4   5       29.27       28.80      1.42 o 
   3  -4   5     1047.70     1132.89     31.33 o 
   4  -4   5      194.04      211.64      9.27 o 
   5  -4   5        0.10       -0.44      0.88 o 
   6  -4   5        1.05       -0.14      0.91 o 
  -7  -3   5        5.23        6.09      1.07 o 
  -6  -3   5        0.99        0.88      1.74 o 
  -5  -3   5        5.92        8.36      0.97 o 
  -4  -3   5        5.23        4.29      0.93 o 
  -3  -3   5       23.38       16.78      1.29 o 
  -2  -3   5        2.34        4.28      1.29 o 
  -1  -3   5       34.17       31.46      1.30 o 
   0  -3   5      216.19      281.13      7.99 o 
   1  -3   5       34.77       39.75      1.52 o 
   2  -3   5      190.01      215.83      6.33 o 
   3  -3   5      262.04      279.88      8.20 o 
   4  -3   5      101.12      101.73      4.10 o 
   5  -3   5        0.74       -0.60      0.71 o 
   6  -3   5        1.03        0.36      1.02 o 
  -8  -2   5        4.16        7.68      1.54 o 
  -6  -2   5        9.98        9.78      1.72 o 
  -5  -2   5       73.47       86.44      3.04 o 
  -4  -2   5        4.65        2.52      0.53 o 
  -3  -2   5       50.23       49.36      1.85 o 
  -2  -2   5       15.07       19.06      0.91 o 
  -1  -2   5       19.20       23.90      0.97 o 
   0  -2   5     1074.84     1333.11     35.78 o 
   1  -2   5      371.84      441.87     12.19 o 
   2  -2   5      207.60      230.61      8.00 o 
   3  -2   5      209.90      197.02      5.98 o 
   4  -2   5      126.02      109.40      3.79 o 
   5  -2   5        2.94        2.68      0.74 o 
   6  -2   5        5.23        5.04      1.38 o 
  -8  -1   5        0.30        0.03      0.99 o 
  -7  -1   5        1.04       -0.90      0.78 o 
  -5  -1   5        0.58       -0.24      0.53 o 
  -4  -1   5      134.71      138.12      4.27 o 
  -3  -1   5      108.45      107.30      2.55 o 
  -2  -1   5      177.06      181.46      5.21 o 
  -1  -1   5       34.30       43.41      2.34 o 
   0  -1   5     1516.57     1806.76     48.29 o 
   1  -1   5      417.59      446.92     13.58 o 
   2  -1   5        8.91        7.72      0.65 o 
   3  -1   5        0.52       -0.79      0.52 o 
   4  -1   5        3.22        2.09      0.73 o 
   5  -1   5        0.00       -0.12      0.50 o 
   6  -1   5        0.59        0.55      0.74 o 
  -8   0   5        3.12        3.46      1.30 o 
  -7   0   5       22.82       21.20      2.08 o 
  -6   0   5        0.02       -0.49      1.02 o 
  -5   0   5        9.74       10.68      0.95 o 
  -4   0   5       25.74       22.92      1.49 o 
  -3   0   5       13.76        9.76      1.49 o 
  -2   0   5        0.81        1.61      0.54 o 
  -1   0   5        0.67        0.42      0.37 o 
   0   0   5      309.30      346.44     13.98 o 
   1   0   5       27.90       24.48      1.11 o 
   2   0   5        0.15       -0.26      0.30 o 
   3   0   5        5.17        5.12      0.80 o 
   4   0   5        0.02       -0.97      0.71 o 
   5   0   5        4.52        4.43      0.95 o 
   6   0   5       11.27       13.48      1.53 o 
  -7   1   5       30.25       31.58      1.75 o 
  -6   1   5       11.43       12.81      1.07 o 
  -5   1   5       41.92       41.83      1.46 o 
  -4   1   5      528.10      612.21     13.87 o 
  -3   1   5      772.42      901.26     24.31 o 
  -2   1   5       12.06        8.92      0.47 o 
  -1   1   5       53.52       58.63      1.82 o 
   0   1   5       19.45       25.72      0.88 o 
   1   1   5       20.62       18.86      0.98 o 
   2   1   5        0.05       -0.37      0.56 o 
   3   1   5       14.98       14.21      1.15 o 
   4   1   5        4.06        3.34      1.22 o 
   5   1   5        6.00        5.84      1.08 o 
  -7   2   5       55.87       60.15      2.57 o 
  -6   2   5        2.04        3.46      0.83 o 
  -5   2   5       92.31       89.53      3.10 o 
  -4   2   5        8.27        7.09      0.53 o 
  -3   2   5        0.03       -0.29      0.22 o 
  -2   2   5       40.07       41.53      1.23 o 
  -1   2   5        0.56        0.53      0.23 o 
   0   2   5       15.44       11.40      0.58 o 
   1   2   5        4.95        2.93      0.40 o 
   2   2   5        3.50        5.04      0.63 o 
   3   2   5        2.77        1.30      1.35 o 
   4   2   5        4.74        3.90      0.98 o 
   5   2   5        0.36       -0.16      0.58 o 
  -7   3   5      253.65      238.89     10.81 o 
  -6   3   5      206.07      198.38      9.16 o 
  -5   3   5       15.77       16.06      1.11 o 
  -4   3   5        0.57        0.15      0.42 o 
  -3   3   5        6.43        5.42      0.65 o 
  -2   3   5        5.07        5.15      0.47 o 
  -1   3   5       19.93       14.67      0.70 o 
   0   3   5       20.70       16.71      0.77 o 
   1   3   5        6.56        6.77      0.90 o 
   2   3   5        0.07       -0.47      0.44 o 
   3   3   5        0.44       -0.81      0.54 o 
   4   3   5        0.27        0.17      1.49 o 
   5   3   5        0.47        0.76      0.65 o 
  -7   4   5       10.04       15.11      1.94 o 
  -6   4   5       30.57       33.44      2.67 o 
  -5   4   5        0.19       -0.11      0.77 o 
  -4   4   5        2.04        1.19      0.86 o 
  -3   4   5        6.95        8.37      0.83 o 
  -2   4   5        0.03       -0.30      0.34 o 
  -1   4   5        4.30        4.80      0.54 o 
   0   4   5        3.69        2.77      0.48 o 
   1   4   5        3.45        2.67      0.65 o 
   2   4   5        0.01       -0.57      0.48 o 
   3   4   5        0.74        0.56      1.05 o 
   4   4   5       10.45       12.79      1.51 o 
  -6   5   5        5.86        4.16      1.41 o 
  -5   5   5        1.27        0.19      0.97 o 
  -4   5   5        6.45        5.94      1.44 o 
  -3   5   5        0.01       -0.77      0.67 o 
  -2   5   5        1.66        1.27      0.86 o 
  -1   5   5        2.82        2.93      0.90 o 
   0   5   5        1.18        0.56      0.42 o 
   1   5   5       24.15       26.23      3.19 o 
   2   5   5        0.79        0.10      0.68 o 
   3   5   5        3.40        3.46      1.01 o 
  -6   6   5        2.09        1.15      1.23 o 
  -5   6   5        0.11       -1.04      0.98 o 
  -4   6   5        0.14       -1.25      0.89 o 
  -3   6   5        2.73        2.34      1.19 o 
  -2   6   5        4.40        3.17      1.24 o 
  -1   6   5        1.33        0.41      0.85 o 
   0   6   5       17.47       16.60      1.27 o 
   1   6   5       34.36       30.54      2.78 o 
   2   6   5        4.34        3.45      1.38 o 
  -4   7   5        0.02       -1.12      0.95 o 
  -3   7   5       49.48       38.91      3.17 o 
  -2   7   5       71.43       60.31      3.95 o 
  -1   7   5        0.49        0.43      0.84 o 
   1   7   5        0.17       -0.07      1.03 o 
  -1 -10   6        2.83        2.03      1.55 o 
   0 -10   6       12.81       13.43      2.30 o 
  -3  -9   6        0.01       -0.25      1.09 o 
  -2  -9   6      121.16      124.26      4.76 o 
  -1  -9   6       79.44       82.07      3.60 o 
   0  -9   6        4.00        1.45      1.51 o 
   1  -9   6        0.93        0.30      1.16 o 
   2  -9   6       21.86       22.96      2.32 o 
  -4  -8   6        0.01       -0.20      0.84 o 
  -3  -8   6       28.04       26.08      2.35 o 
  -2  -8   6      158.63      154.36      5.46 o 
  -1  -8   6      214.45      235.08      7.58 o 
   0  -8   6       15.72       13.40      1.32 o 
   1  -8   6        0.37       -0.59      0.86 o 
   2  -8   6       29.74       29.03      2.46 o 
   3  -8   6        2.37        2.54      1.51 o 
   4  -8   6        0.07       -1.04      1.31 o 
  -5  -7   6        9.28       10.45      1.78 o 
  -4  -7   6       26.93       22.62      2.12 o 
  -3  -7   6       39.33       38.31      2.72 o 
  -2  -7   6      189.44      181.17      6.03 o 
  -1  -7   6      233.86      254.19      7.92 o 
   0  -7   6        8.59        8.46      1.04 o 
   1  -7   6        0.68        0.28      0.55 o 
   2  -7   6        0.90        0.58      0.99 o 
   3  -7   6        5.39        6.11      1.48 o 
   4  -7   6        5.05        6.37      1.70 o 
  -6  -6   6        1.67        0.36      0.99 o 
  -5  -6   6       68.62       51.63      3.41 o 
  -4  -6   6       67.61       55.77      3.41 o 
  -3  -6   6       14.18       15.85      1.63 o 
  -2  -6   6       22.16       21.72      1.43 o 
  -1  -6   6        8.73        8.97      1.07 o 
   0  -6   6        4.47        3.73      0.73 o 
   1  -6   6        2.38        1.59      0.59 o 
   2  -6   6       10.49        9.68      1.88 o 
   3  -6   6        4.52        3.35      1.35 o 
   4  -6   6        1.19        1.44      1.32 o 
   5  -6   6        0.09       -0.98      1.15 o 
  -7  -5   6        0.01       -0.75      0.99 o 
  -6  -5   6        3.48        3.85      1.28 o 
  -5  -5   6       73.68       68.69      3.94 o 
  -4  -5   6        0.85        0.29      0.76 o 
  -3  -5   6        6.54        4.87      1.00 o 
  -2  -5   6       41.13       38.68      1.82 o 
  -1  -5   6       46.85       45.97      1.98 o 
   0  -5   6       64.39       59.72      2.26 o 
   1  -5   6       74.15       73.15      3.64 o 
   2  -5   6       24.45       25.20      1.33 o 
   3  -5   6        0.20        0.30      0.95 o 
   4  -5   6        0.64        1.56      1.19 o 
   5  -5   6        1.21        2.20      1.36 o 
  -7  -4   6        0.90        1.59      1.19 o 
  -6  -4   6        1.54        2.55      1.07 o 
  -5  -4   6       13.36       11.45      1.64 o 
  -4  -4   6       18.74       16.74      1.51 o 
  -3  -4   6        0.00       -0.52      0.35 o 
  -2  -4   6        0.55       -0.09      0.53 o 
  -1  -4   6       46.95       43.52      1.78 o 
   0  -4   6       14.91       13.20      0.98 o 
   1  -4   6        2.45        3.01      0.56 o 
   2  -4   6       68.47       70.45      2.56 o 
   3  -4   6        5.41        8.46      0.98 o 
   4  -4   6       34.31       35.85      2.67 o 
   5  -4   6        1.11        0.60      1.09 o 
  -7  -3   6        0.49        2.42      1.17 o 
  -6  -3   6        0.54       -0.11      0.87 o 
  -5  -3   6       45.48       35.19      2.40 o 
  -4  -3   6        2.81        5.61      1.08 o 
  -3  -3   6       99.78       90.44      3.11 o 
  -2  -3   6       19.57       14.74      0.88 o 
  -1  -3   6       22.33       24.81      1.12 o 
   0  -3   6      157.38      169.36      5.02 o 
   1  -3   6        3.79        2.57      0.48 o 
   2  -3   6       43.07       45.95      1.87 o 
   3  -3   6      229.46      248.99      7.45 o 
   4  -3   6        2.37        2.10      1.00 o 
   5  -3   6       25.32       20.65      1.98 o 
  -6  -2   6        0.73        0.28      0.88 o 
  -5  -2   6       20.43       18.43      1.32 o 
  -4  -2   6        0.53        0.41      0.41 o 
  -3  -2   6        0.10        0.09      0.30 o 
  -2  -2   6       62.89       63.10      2.12 o 
  -1  -2   6        0.00       -0.05      0.42 o 
   0  -2   6        2.37        3.33      0.43 o 
   1  -2   6        0.09       -0.11      0.29 o 
   2  -2   6      390.36      376.06     10.65 o 
   3  -2   6      835.39      807.70     22.25 o 
   4  -2   6       21.95       18.59      1.27 o 
   5  -2   6        0.17        0.27      0.65 o 
  -6  -1   6        1.74        1.36      0.59 o 
  -5  -1   6        1.64        1.99      0.55 o 
  -4  -1   6        0.13        0.50      0.38 o 
  -3  -1   6       12.84       10.70      0.67 o 
  -2  -1   6        6.14        7.21      1.02 o 
  -1  -1   6      275.76      328.81     13.51 o 
   0  -1   6       66.00       89.50      2.77 o 
   1  -1   6       85.36       91.50      3.73 o 
   2  -1   6      216.31      222.01      6.58 o 
   3  -1   6      237.37      248.78      7.49 o 
   4  -1   6        4.43        4.33      0.81 o 
   5  -1   6        3.58        3.25      0.88 o 
  -7   0   6        4.42        6.60      1.50 o 
  -5   0   6       52.99       54.24      3.19 o 
  -4   0   6       38.63       43.88      2.61 o 
  -3   0   6        8.77       10.08      1.04 o 
  -2   0   6        2.83        2.19      0.64 o 
  -1   0   6      204.03      217.20      9.12 o 
   0   0   6      348.67      388.84     22.24 o 
   1   0   6      199.32      203.24      5.97 o 
   2   0   6        9.75       14.66      3.41 o 
   3   0   6      154.32      160.46     10.74 o 
   4   0   6        2.34        1.72      0.68 o 
   5   0   6        0.23       -0.41      0.63 o 
  -7   1   6        1.07       -0.03      0.83 o 
  -6   1   6        1.46        2.01      1.01 o 
  -5   1   6       33.31       36.51      2.64 o 
  -4   1   6      141.73      157.24      7.04 o 
  -3   1   6        2.01        2.50      0.69 o 
  -2   1   6       73.10       86.08      4.01 o 
  -1   1   6      219.99      238.27      9.90 o 
   0   1   6      429.13      449.70     12.40 o 
   1   1   6       30.62       25.27      0.83 o 
   2   1   6        1.67        1.50      0.83 o 
   3   1   6        0.00       -0.84      0.56 o 
   4   1   6        0.82        0.79      0.62 o 
   5   1   6        0.00        0.08      0.74 o 
  -7   2   6       28.24       25.70      2.34 o 
  -6   2   6        0.11       -0.19      0.80 o 
  -5   2   6        9.46       10.78      1.58 o 
  -4   2   6        6.24        6.42      1.22 o 
  -3   2   6        0.52        0.61      0.38 o 
  -2   2   6        1.14        3.16      1.15 o 
  -1   2   6       31.91       27.47      1.29 o 
   0   2   6       15.96       15.89      0.95 o 
   1   2   6       10.92       10.62      0.64 o 
   2   2   6        4.06        3.05      0.68 o 
   3   2   6        0.00       -0.73      0.49 o 
   4   2   6        0.80        0.34      0.63 o 
   5   2   6        0.48        0.12      0.67 o 
  -7   3   6       11.53       14.27      2.11 o 
  -6   3   6        0.44        0.43      0.91 o 
  -5   3   6       69.99       69.49      4.13 o 
  -4   3   6      265.36      267.71     11.84 o 
  -3   3   6       70.00       72.56      2.63 o 
  -2   3   6       13.45       11.68      0.86 o 
  -1   3   6        0.12       -0.19      0.38 o 
   0   3   6       14.99       12.93      0.92 o 
   1   3   6        0.47        0.03      0.61 o 
   2   3   6        1.19        1.46      0.91 o 
   3   3   6        8.47       11.46      4.10 o 
   4   3   6        4.66        3.79      1.43 o 
  -7   4   6       34.74       37.05      3.05 o 
  -6   4   6        8.43        8.19      1.65 o 
  -5   4   6       18.09       16.80      1.92 o 
  -4   4   6        0.50        1.07      0.99 o 
  -3   4   6        1.88        1.38      0.88 o 
  -2   4   6        8.32        8.72      0.85 o 
  -1   4   6        0.01       -0.62      0.41 o 
   0   4   6        2.59        1.85      0.78 o 
   1   4   6        0.20       -0.15      0.76 o 
   2   4   6        0.57       -0.28      0.87 o 
   3   4   6        0.27       -1.23      0.88 o 
  -6   5   6       36.06       34.66      3.00 o 
  -5   5   6        4.10        4.27      1.42 o 
  -4   5   6        0.00       -0.25      0.94 o 
  -3   5   6        0.45        0.16      0.94 o 
  -2   5   6        0.04       -0.65      0.65 o 
  -1   5   6        7.15        7.20      0.94 o 
   0   5   6        0.00       -0.39      0.49 o 
   1   5   6        2.09        1.10      1.02 o 
   2   5   6        0.18       -0.94      0.89 o 
   3   5   6        0.58        1.68      1.24 o 
  -5   6   6        0.02       -1.54      1.03 o 
  -4   6   6        0.13       -1.26      0.84 o 
  -3   6   6        6.68        5.44      1.47 o 
  -2   6   6        0.10       -0.12      0.78 o 
  -1   6   6        0.60       -0.25      0.77 o 
   0   6   6        2.31        1.17      1.07 o 
   1   6   6        0.40       -0.81      1.02 o 
   2   6   6        0.10        0.25      1.13 o 
  -3   7   6        4.35        2.99      1.37 o 
  -2   7   6        1.64        0.95      1.19 o 
  -1   7   6        0.08        1.09      0.99 o 
  -3  -9   7        8.20        8.14      1.30 o 
  -2  -9   7        3.08        4.29      1.18 o 
  -1  -9   7        4.76        4.49      2.25 o 
   0  -9   7        2.74        2.46      1.43 o 
   1  -9   7       64.14       57.90      3.78 o 
   2  -9   7        6.52        5.11      1.57 o 
  -4  -8   7        0.45       -0.02      1.05 o 
  -3  -8   7        3.62        3.06      0.91 o 
  -2  -8   7       43.83       40.77      2.30 o 
  -1  -8   7        2.11        1.54      0.96 o 
   0  -8   7       53.30       47.30      2.27 o 
   1  -8   7       14.07       15.53      1.96 o 
   2  -8   7        3.01        1.07      1.27 o 
   3  -8   7        0.81        0.59      1.32 o 
  -5  -7   7        0.02       -0.75      0.91 o 
  -4  -7   7        3.74        4.37      1.35 o 
  -3  -7   7       48.53       39.62      2.10 o 
  -2  -7   7      418.11      439.94     13.02 o 
  -1  -7   7       52.46       49.82      3.44 o 
   0  -7   7        7.62        6.19      1.04 o 
   1  -7   7       24.90       20.94      1.33 o 
   2  -7   7       21.71       23.80      2.27 o 
   3  -7   7        0.03       -0.77      1.16 o 
   4  -7   7        5.01        4.26      1.75 o 
  -6  -6   7        6.09        5.23      1.52 o 
  -5  -6   7        5.59        6.33      1.40 o 
  -4  -6   7        2.55        1.03      0.94 o 
  -3  -6   7      140.00      132.00      4.61 o 
  -2  -6   7      603.65      654.45     18.54 o 
  -1  -6   7      197.44      207.92      6.54 o 
   0  -6   7        0.64       -0.34      0.58 o 
   1  -6   7        1.56        0.40      0.56 o 
   2  -6   7       28.50       29.40      1.57 o 
   3  -6   7        0.56        0.17      1.06 o 
   4  -6   7        0.02       -0.28      1.09 o 
  -5  -5   7       27.99       27.65      2.22 o 
  -4  -5   7       74.98       59.26      2.50 o 
  -3  -5   7        1.27        1.71      0.68 o 
  -2  -5   7      527.26      527.31     15.00 o 
  -1  -5   7       15.71       13.45      1.06 o 
   0  -5   7        4.96        4.80      0.73 o 
   1  -5   7       21.43       22.63      1.28 o 
   2  -5   7        3.05        4.06      0.75 o 
   3  -5   7        6.75        7.56      1.00 o 
   4  -5   7       34.73       37.24      2.89 o 
   5  -5   7        0.11       -0.50      1.07 o 
  -5  -4   7      120.26       74.86      4.29 o 
  -4  -4   7       50.27       43.19      3.05 o 
  -3  -4   7       31.08       29.28      1.51 o 
  -2  -4   7       15.37       19.55      2.30 o 
  -1  -4   7        2.45        2.35      0.55 o 
   0  -4   7        0.06       -0.27      0.43 o 
   1  -4   7        0.88        1.96      0.56 o 
   2  -4   7        0.24       -0.08      0.46 o 
   3  -4   7       21.41       19.45      1.29 o 
   4  -4   7        0.29       -0.44      0.80 o 
   5  -4   7        4.02        3.10      1.37 o 
  -6  -3   7       30.46       21.65      2.12 o 
  -5  -3   7       39.46       28.81      2.41 o 
  -4  -3   7       17.77       14.72      1.71 o 
  -3  -3   7        3.05        2.37      0.91 o 
  -2  -3   7       66.30       69.92      3.90 o 
  -1  -3   7       19.16       16.87      1.57 o 
   0  -3   7        5.93        6.28      0.71 o 
   1  -3   7      143.25      155.55      4.84 o 
   2  -3   7        9.83       10.33      0.92 o 
   3  -3   7        0.28        0.19      0.51 o 
   4  -3   7        0.24       -0.02      0.58 o 
   5  -3   7        0.43        0.72      0.95 o 
  -7  -2   7        2.42       -0.53      1.09 o 
  -6  -2   7        1.10        0.35      0.94 o 
  -5  -2   7       27.59       23.22      2.10 o 
  -4  -2   7        2.14        4.45      1.08 o 
  -3  -2   7        2.35        2.62      0.87 o 
  -2  -2   7        4.01        5.59      1.08 o 
  -1  -2   7        0.22       -0.13      0.45 o 
   0  -2   7       10.15        8.05      1.04 o 
   1  -2   7       20.74       23.88      1.78 o 
   2  -2   7       52.30       49.19      2.01 o 
   3  -2   7        8.22       20.08      1.87 o 
   4  -2   7        6.13        4.17      1.03 o 
   5  -2   7       10.70       12.79      1.36 o 
  -6  -1   7        5.38        6.02      1.43 o 
  -5  -1   7       19.46       17.39      1.73 o 
  -4  -1   7       45.44       49.92      3.06 o 
  -3  -1   7        5.18        5.04      1.01 o 
  -2  -1   7       14.13       17.71      1.51 o 
  -1  -1   7       17.20       17.55      1.46 o 
   0  -1   7       25.13       30.29      2.00 o 
   1  -1   7        2.87        2.79      0.81 o 
   2  -1   7      243.59      256.48     11.10 o 
   3  -1   7       50.75       53.34      2.33 o 
   4  -1   7       31.16       31.70      1.81 o 
   5  -1   7        5.15        4.25      1.99 o 
  -7   0   7        3.19        4.03      1.43 o 
  -5   0   7        9.41       10.38      1.32 o 
  -4   0   7        0.84       -0.03      0.52 o 
  -3   0   7        5.79        5.94      1.04 o 
  -2   0   7       14.84       15.88      1.37 o 
  -1   0   7        1.39        2.82      0.73 o 
   0   0   7        0.82        0.86      0.58 o 
   1   0   7       28.16       26.80      1.95 o 
   2   0   7      502.36      491.34     20.25 o 
   3   0   7      231.36      198.30      9.21 o 
   4   0   7        3.33        2.91      1.25 o 
   5   0   7        0.20       -0.35      1.07 o 
  -7   1   7        3.49        3.03      1.35 o 
  -6   1   7        0.04        0.09      0.78 o 
  -5   1   7        0.00       -0.80      0.69 o 
  -4   1   7        1.25        1.75      0.80 o 
  -3   1   7        1.10        1.37      0.63 o 
  -2   1   7       12.38       13.77      1.20 o 
  -1   1   7      223.50      252.32     10.60 o 
   0   1   7        0.07        0.19      0.35 o 
   1   1   7       61.57       55.46      3.18 o 
   2   1   7      179.93      164.51      7.73 o 
   3   1   7       54.94       52.99      3.52 o 
   4   1   7        2.99        2.99      1.27 o 
  -7   2   7        0.47        1.21      1.02 o 
  -6   2   7        7.54        9.52      1.66 o 
  -5   2   7        0.00       -0.47      0.71 o 
  -4   2   7       31.99       32.79      2.57 o 
  -3   2   7        0.06       -0.22      0.38 o 
  -2   2   7       10.54       10.96      1.02 o 
  -1   2   7       82.09       77.44      3.11 o 
   0   2   7       90.07       85.77      4.47 o 
   1   2   7       48.05       39.01      2.61 o 
   2   2   7        6.58        7.04      1.46 o 
   3   2   7       24.42       21.07      2.17 o 
   4   2   7        0.13       -0.45      0.93 o 
  -7   3   7        0.04       -0.73      1.05 o 
  -6   3   7        0.50        0.59      0.91 o 
  -5   3   7       47.59       43.79      3.18 o 
  -4   3   7       31.80       30.23      2.53 o 
  -3   3   7        2.91        2.79      1.15 o 
  -2   3   7        0.02        0.11      0.42 o 
  -1   3   7      153.32      149.68      4.87 o 
   0   3   7       49.04       46.30      2.69 o 
   1   3   7        3.22        2.45      0.94 o 
   2   3   7        0.03       -0.35      0.83 o 
   3   3   7        0.24       -0.98      0.85 o 
  -6   4   7        0.08        0.00      0.98 o 
  -5   4   7        0.14        0.05      0.94 o 
  -4   4   7        2.92        2.78      1.10 o 
  -3   4   7        1.89        1.12      0.94 o 
  -2   4   7        1.58        1.22      0.88 o 
  -1   4   7        2.97        1.66      0.59 o 
   0   4   7        0.02       -0.08      0.68 o 
   1   4   7        0.22       -0.55      0.72 o 
   2   4   7        0.93       -0.19      1.01 o 
   3   4   7        0.06       -0.63      1.08 o 
  -5   5   7       55.91       54.83      3.91 o 
  -4   5   7       57.71       53.68      3.78 o 
  -3   5   7        3.49        2.86      1.26 o 
  -2   5   7        1.62        0.40      0.88 o 
  -1   5   7        2.11        1.15      0.88 o 
   0   5   7        0.83        0.25      0.91 o 
   1   5   7        0.09       -0.29      0.90 o 
   2   5   7        1.56        0.20      1.13 o 
  -4   6   7        0.08       -1.09      1.03 o 
  -3   6   7        1.16       -0.05      1.10 o 
  -2   6   7        0.36        0.25      1.02 o 
  -1   6   7        0.06       -0.72      0.75 o 
  -2  -9   8        0.22       -0.90      0.89 o 
  -1  -9   8        0.52        0.45      0.90 o 
   0  -9   8        7.67        7.95      1.74 o 
   1  -9   8        1.96        0.65      1.29 o 
  -4  -8   8       12.65       11.22      1.98 o 
  -3  -8   8       16.36       16.89      1.56 o 
  -2  -8   8       18.53       21.60      1.69 o 
  -1  -8   8        0.79        0.53      0.81 o 
   0  -8   8        0.40        0.23      0.76 o 
   1  -8   8       13.13       17.02      2.20 o 
   2  -8   8        5.08        4.22      1.46 o 
  -5  -7   8        0.40        0.26      0.91 o 
  -4  -7   8        1.81        1.59      1.12 o 
  -3  -7   8       21.22       21.68      2.50 o 
  -2  -7   8        1.54       -0.52      0.77 o 
  -1  -7   8        5.35        3.67      1.63 o 
   0  -7   8       45.38       40.79      2.77 o 
   1  -7   8      115.41      102.98      3.74 o 
   2  -7   8        4.07        5.32      1.42 o 
   3  -7   8        4.47        3.23      1.46 o 
  -6  -6   8        3.88        4.89      1.23 o 
  -5  -6   8       13.13       11.49      1.79 o 
  -4  -6   8        0.89       -0.89      0.85 o 
  -3  -6   8      102.75       98.25      5.70 o 
  -2  -6   8       49.26       48.69      3.68 o 
  -1  -6   8       72.74       74.37      4.47 o 
   0  -6   8       75.75       69.32      4.29 o 
   1  -6   8       15.73       14.90      1.19 o 
   2  -6   8        0.14       -0.51      0.65 o 
   3  -6   8        0.24       -0.46      1.24 o 
   4  -6   8        7.17       10.42      2.11 o 
  -6  -5   8        0.02        0.69      0.86 o 
  -5  -5   8        1.35        1.56      0.96 o 
  -4  -5   8        0.00       -0.88      0.77 o 
  -3  -5   8      397.35      407.34     17.66 o 
  -2  -5   8      462.73      512.53     21.62 o 
  -1  -5   8       30.74       29.70      2.48 o 
   0  -5   8        1.68        2.01      0.94 o 
   1  -5   8       79.48       65.51      3.67 o 
   2  -5   8        1.94        2.90      1.06 o 
   3  -5   8        3.99        4.13      0.89 o 
   4  -5   8        3.96        3.78      1.43 o 
  -7  -4   8        0.01        0.28      0.76 o 
  -6  -4   8       28.34       18.50      1.94 o 
  -5  -4   8        1.59       -0.83      0.79 o 
  -4  -4   8       18.66       13.76      1.82 o 
  -3  -4   8      556.54      582.35     24.24 o 
  -2  -4   8      758.81      826.47     33.50 o 
  -1  -4   8       18.53       16.86      1.79 o 
   0  -4   8        1.06        3.15      1.10 o 
   1  -4   8        5.31        2.96      0.92 o 
   2  -4   8       15.06       16.83      1.64 o 
   3  -4   8        0.13       -0.97      0.69 o 
  -7  -3   8        1.14        0.70      1.10 o 
  -6  -3   8        9.89        8.06      1.79 o 
  -5  -3   8       49.12       39.82      3.00 o 
  -4  -3   8       70.31       71.02      4.28 o 
  -3  -3   8       86.91       83.48      4.66 o 
  -2  -3   8      274.28      283.64     12.37 o 
  -1  -3   8       18.17       19.00      1.76 o 
   0  -3   8       21.83       18.66      1.70 o 
   1  -3   8       10.49       12.59      1.39 o 
   2  -3   8       11.01       10.63      1.40 o 
   3  -3   8        1.74        0.07      0.77 o 
   4  -3   8       21.64       22.76      2.30 o 
  -7  -2   8        0.33        0.83      1.16 o 
  -6  -2   8       97.79       82.92      4.89 o 
  -5  -2   8       76.62       70.09      4.22 o 
  -4  -2   8       33.43       37.18      2.69 o 
  -3  -2   8       17.01       16.95      1.70 o 
  -2  -2   8        0.45        0.63      0.72 o 
  -1  -2   8        6.94        6.10      1.15 o 
   0  -2   8        4.17        4.43      1.00 o 
   1  -2   8        0.08       -0.26      0.63 o 
   2  -2   8       17.01       13.44      1.57 o 
   3  -2   8        6.50        6.81      1.43 o 
   4  -2   8        0.04       -0.58      0.82 o 
  -6  -1   8       24.56       29.46      2.56 o 
  -5  -1   8        0.00        0.34      0.79 o 
  -4  -1   8       15.00       15.35      1.64 o 
  -3  -1   8        1.07        1.29      0.78 o 
  -2  -1   8        6.05        6.52      1.16 o 
  -1  -1   8       55.14       58.08      3.25 o 
   0  -1   8       40.95       44.71      2.75 o 
   1  -1   8        4.62        5.65      1.17 o 
   2  -1   8       31.32       28.59      2.26 o 
   3  -1   8        1.13        1.26      1.00 o 
   4  -1   8        0.27       -0.14      0.90 o 
  -7   0   8        1.90        2.95      1.43 o 
  -5   0   8        6.76       10.37      1.53 o 
  -4   0   8        1.66        1.25      0.74 o 
  -3   0   8        0.11       -0.07      0.61 o 
  -2   0   8        1.17        1.41      0.77 o 
  -1   0   8        1.90        2.30      0.77 o 
   0   0   8        7.95        8.31      1.24 o 
   1   0   8       20.16       18.07      1.71 o 
   2   0   8        1.49        0.94      0.98 o 
   3   0   8        2.89        2.53      1.12 o 
   4   0   8        2.63        1.14      1.12 o 
  -7   1   8        1.16        1.49      1.28 o 
  -6   1   8        3.64        5.40      1.54 o 
  -5   1   8        0.71        1.38      1.06 o 
  -4   1   8       15.68       18.15      1.97 o 
  -3   1   8        4.69        6.15      1.08 o 
  -2   1   8        0.01       -0.58      0.48 o 
  -1   1   8        3.77        3.03      0.65 o 
   0   1   8        0.56        0.08      0.44 o 
   1   1   8       28.37       27.20      2.17 o 
   2   1   8      150.21      149.85      7.33 o 
   3   1   8        1.55        1.89      1.05 o 
  -7   2   8        0.04       -0.58      1.06 o 
  -6   2   8        5.28        4.75      1.43 o 
  -5   2   8        0.08        0.32      0.91 o 
  -4   2   8        1.17        1.72      1.00 o 
  -3   2   8        1.05        1.24      0.54 o 
  -2   2   8       10.33       12.01      1.31 o 
  -1   2   8        0.79       -0.23      0.45 o 
   0   2   8        0.00       -0.40      0.41 o 
   1   2   8       77.38       73.44      4.17 o 
   2   2   8      188.39      167.53      8.14 o 
   3   2   8       39.49       36.03      2.98 o 
  -6   3   8        1.37        1.97      1.21 o 
  -5   3   8        0.00        0.12      0.99 o 
  -4   3   8        0.01        0.19      0.89 o 
  -3   3   8        0.58        0.40      0.92 o 
  -2   3   8       40.95       35.83      1.75 o 
  -1   3   8       34.82       31.46      1.62 o 
   0   3   8        7.70        6.16      1.34 o 
   1   3   8       39.76       33.56      2.60 o 
   2   3   8       63.86       64.62      4.15 o 
  -5   4   8        9.40        6.83      1.73 o 
  -4   4   8        4.72        2.62      1.32 o 
  -3   4   8        4.33        5.41      1.49 o 
  -2   4   8        9.98        8.94      1.59 o 
  -1   4   8       23.00       20.13      1.34 o 
   0   4   8       26.57       22.89      2.08 o 
   1   4   8        2.83        2.05      1.11 o 
   2   4   8        5.64        8.40      1.82 o 
  -4   5   8        3.39        2.86      1.46 o 
  -3   5   8        0.25        0.30      1.00 o 
  -2   5   8       11.69       10.52      1.75 o 
   0   5   8        4.82        4.01      1.37 o 
  -3  -8   9        2.27        1.53      1.51 o 
  -2  -8   9        1.44        0.84      1.35 o 
  -1  -8   9       29.61       27.70      2.85 o 
   0  -8   9        1.66       -0.08      1.03 o 
  -5  -7   9        0.43        0.03      0.98 o 
  -4  -7   9       15.71       15.98      2.12 o 
  -3  -7   9        4.80        6.06      1.78 o 
  -2  -7   9        3.83        4.04      1.59 o 
  -1  -7   9        4.88        3.20      1.45 o 
   0  -7   9       18.30       18.33      2.01 o 
   1  -7   9        2.25        0.37      0.98 o 
  -5  -6   9        0.67        0.77      0.93 o 
  -4  -6   9       28.43       31.85      2.86 o 
  -3  -6   9       10.99        9.25      2.01 o 
  -2  -6   9       15.33       14.19      2.28 o 
  -1  -6   9        9.03       12.73      2.08 o 
   0  -6   9       19.19       16.01      1.82 o 
   1  -6   9       15.82       14.16      1.65 o 
   2  -6   9        0.68        1.16      0.96 o 
  -6  -5   9        1.57        1.08      1.02 o 
  -5  -5   9        0.84        0.79      1.01 o 
  -4  -5   9       11.19        9.30      1.81 o 
  -3  -5   9        5.84        4.72      1.46 o 
  -2  -5   9        7.93        8.68      1.78 o 
  -1  -5   9       16.00       14.47      1.82 o 
   0  -5   9      145.04      130.50      6.49 o 
   1  -5   9       42.04       30.07      2.36 o 
   2  -5   9       22.09       26.38      2.26 o 
   3  -5   9        0.04       -0.60      0.86 o 
  -6  -4   9       10.79       11.61      1.89 o 
  -5  -4   9        0.15       -0.05      0.92 o 
  -4  -4   9       14.25        9.24      1.82 o 
  -3  -4   9      308.56      325.53     14.42 o 
  -2  -4   9        3.61        2.15      1.18 o 
  -1  -4   9      118.15      122.40      6.22 o 
   0  -4   9       68.14       60.59      3.66 o 
   1  -4   9        0.62       -0.81      0.71 o 
   2  -4   9        5.63        5.73      1.29 o 
   3  -4   9        0.07       -0.52      0.87 o 
  -7  -3   9        3.57        2.39      1.23 o 
  -6  -3   9        0.02       -0.60      0.82 o 
  -5  -3   9        3.16        2.57      1.38 o 
  -4  -3   9       68.78       69.99      4.29 o 
  -3  -3   9      568.53      614.56     25.40 o 
  -2  -3   9      207.97      237.59     10.72 o 
  -1  -3   9       19.71       17.20      1.83 o 
   0  -3   9        8.34        7.58      1.38 o 
   1  -3   9       43.18       39.95      2.75 o 
   2  -3   9        0.03       -0.06      0.83 o 
   3  -3   9       13.46       13.20      1.71 o 
  -7  -2   9        8.94        6.38      1.68 o 
  -6  -2   9       24.61       21.00      2.34 o 
  -5  -2   9        0.51       -1.22      0.81 o 
  -4  -2   9       92.95       95.90      5.26 o 
  -3  -2   9      779.27      890.34     35.85 o 
  -2  -2   9      171.45      188.54      8.69 o 
  -1  -2   9        0.26       -1.09      0.72 o 
   0  -2   9        1.43        1.09      0.85 o 
   1  -2   9        5.02        5.09      1.24 o 
   2  -2   9        4.35        2.99      1.16 o 
   3  -2   9        3.84        4.90      1.40 o 
  -6  -1   9       17.10       19.26      2.09 o 
  -5  -1   9       48.31       50.71      3.39 o 
  -4  -1   9        4.02        5.35      1.35 o 
  -3  -1   9      146.42      173.85      8.06 o 
  -2  -1   9       22.75       23.07      2.00 o 
  -1  -1   9        1.29        0.65      0.93 o 
   0  -1   9       22.86       25.18      2.05 o 
   1  -1   9        1.78        0.93      0.86 o 
   2  -1   9        4.98        4.22      1.25 o 
   3  -1   9       12.29       16.95      2.29 o 
  -7   0   9       10.82        9.86      2.23 o 
  -5   0   9       20.42       22.50      2.05 o 
  -4   0   9       18.35       21.21      1.93 o 
  -3   0   9        0.04        3.50      1.06 o 
  -2   0   9        1.67        1.17      0.83 o 
  -1   0   9        1.02        0.28      0.88 o 
   0   0   9        5.08        4.05      1.12 o 
   1   0   9       13.30       13.52      1.59 o 
   2   0   9       11.56        9.02      1.66 o 
   3   0   9        0.60        0.79      0.95 o 
  -6   1   9        2.70        6.20      1.71 o 
  -5   1   9        3.57        4.90      1.49 o 
  -4   1   9        1.48        1.63      0.70 o 
  -3   1   9        0.96        1.68      0.66 o 
  -2   1   9        3.14        2.57      0.72 o 
  -1   1   9        1.21        0.77      0.57 o 
   0   1   9       14.42       15.73      1.65 o 
   1   1   9       24.05       21.24      2.04 o 
   2   1   9        9.22        9.57      1.71 o 
   3   1   9        0.25       -0.33      0.86 o 
  -6   2   9        9.56       10.92      2.07 o 
  -5   2   9        0.00       -0.61      0.83 o 
  -4   2   9        0.66       -0.22      0.97 o 
  -3   2   9        1.95        3.09      0.78 o 
  -2   2   9        8.30        6.62      1.46 o 
  -1   2   9        0.82       -0.32      0.97 o 
   0   2   9        5.97        6.21      1.35 o 
   1   2   9        0.94        0.46      0.95 o 
   2   2   9        0.02        0.69      0.94 o 
  -5   3   9        0.02       -1.05      0.92 o 
  -4   3   9        0.08       -1.03      0.87 o 
  -3   3   9        0.41       -0.73      0.84 o 
  -2   3   9        1.82        1.57      0.72 o 
  -1   3   9        0.54        0.05      0.59 o 
   0   3   9        0.29       -0.77      0.79 o 
   1   3   9       55.31       55.24      3.74 o 
  -4   4   9        0.03       -1.46      0.97 o 
  -3   4   9        1.27       -0.24      1.07 o 
  -2   4   9        8.77        7.87      1.60 o 
  -1   4   9        0.01       -0.93      0.84 o 
   0   4   9        3.79        4.01      1.28 o 
  -2  -8  10        2.87        1.39      1.44 o 
  -1  -8  10        2.67        2.27      1.46 o 
   0  -8  10        1.29        0.06      1.13 o 
  -4  -7  10       13.13       12.70      2.25 o 
  -3  -7  10        3.91        2.53      1.50 o 
  -2  -7  10        1.96        1.71      1.43 o 
  -1  -7  10        0.06       -1.03      1.09 o 
   0  -7  10        0.11       -1.16      0.92 o 
   1  -7  10        0.02       -0.21      0.92 o 
  -5  -6  10        0.13        0.06      1.02 o 
  -4  -6  10        0.00        0.22      1.16 o 
  -3  -6  10        6.98        5.12      1.69 o 
  -2  -6  10       36.12       35.58      3.10 o 
  -1  -6  10       11.60       10.67      1.92 o 
   0  -6  10       11.12        9.07      1.66 o 
   1  -6  10        0.01       -0.22      0.91 o 
   2  -6  10        0.11        0.42      1.09 o 
  -5  -5  10        8.16        7.79      1.82 o 
  -4  -5  10        6.77        5.30      1.61 o 
  -3  -5  10        0.25       -0.68      0.94 o 
  -2  -5  10        9.94       11.33      2.00 o 
  -1  -5  10       16.21       16.86      1.99 o 
   0  -5  10        5.67        2.64      1.17 o 
   1  -5  10       11.68       11.29      1.79 o 
   2  -5  10        1.98        2.34      1.15 o 
  -6  -4  10       10.19        9.82      1.90 o 
  -5  -4  10       21.77       24.84      2.50 o 
  -4  -4  10        3.62        5.10      1.49 o 
  -3  -4  10        8.82        8.08      1.72 o 
  -2  -4  10        1.12        0.52      0.98 o 
  -1  -4  10        0.03       -0.69      0.86 o 
   0  -4  10       55.56       53.73      3.49 o 
   1  -4  10        0.60        0.28      0.86 o 
   2  -4  10        0.19        0.38      0.96 o 
  -6  -3  10        0.85       -0.24      0.96 o 
  -5  -3  10        6.17        8.37      1.76 o 
  -4  -3  10        4.65        2.46      1.22 o 
  -3  -3  10        0.09       -0.67      0.83 o 
  -2  -3  10        5.41        3.71      1.32 o 
  -1  -3  10       53.41       54.10      3.50 o 
   0  -3  10      123.92      117.69      6.02 o 
   1  -3  10        1.06        0.34      0.91 o 
   2  -3  10       10.72       13.46      1.72 o 
   3  -3  10        1.52        2.21      1.21 o 
  -6  -2  10        2.96        4.60      1.57 o 
  -5  -2  10        0.26       -0.35      1.05 o 
  -4  -2  10      166.45      192.83      9.16 o 
  -3  -2  10      152.32      177.39      8.45 o 
  -2  -2  10       65.20       80.06      4.53 o 
  -1  -2  10       71.28       75.44      4.29 o 
   0  -2  10       29.98       29.64      2.42 o 
   1  -2  10        6.92        8.98      1.66 o 
   2  -2  10        0.87       -0.60      0.85 o 
  -6  -1  10        1.22        0.11      1.18 o 
  -5  -1  10        2.65        2.31      1.20 o 
  -4  -1  10      157.47      186.33      8.78 o 
  -3  -1  10      271.38      330.56     14.26 o 
  -2  -1  10       69.01       80.19      4.46 o 
  -1  -1  10        2.64        2.82      1.10 o 
   0  -1  10       14.65       13.79      1.67 o 
   1  -1  10        4.08        6.11      1.45 o 
   2  -1  10        0.73        0.14      0.90 o 
  -6   0  10        5.38        7.55      2.07 o 
  -5   0  10        6.53        7.76      1.62 o 
  -4   0  10      188.74      242.63     10.81 o 
  -3   0  10      309.62      374.72     15.86 o 
  -2   0  10        3.52        1.24      1.08 o 
  -1   0  10        1.18        1.05      0.94 o 
   0   0  10        1.63        1.67      1.05 o 
   1   0  10        1.49        2.33      1.18 o 
   2   0  10        0.05       -0.47      1.02 o 
  -6   1  10       14.52       19.97      2.89 o 
  -5   1  10       15.98       17.87      2.32 o 
  -4   1  10        8.23       11.70      1.24 o 
  -3   1  10       37.74       41.20      2.12 o 
  -2   1  10        0.35        0.12      0.85 o 
  -1   1  10        1.08        0.93      0.74 o 
   0   1  10        3.70        4.60      1.33 o 
   1   1  10        0.94        0.02      0.94 o 
  -5   2  10        5.48        6.35      1.73 o 
  -4   2  10        3.79        4.98      1.70 o 
  -3   2  10        0.27       -0.60      0.66 o 
  -2   2  10        2.76        1.36      0.77 o 
  -1   2  10        0.77       -1.01      0.80 o 
   0   2  10        0.53       -0.05      0.90 o 
   1   2  10       15.13       15.97      2.29 o 
  -4   3  10        0.47       -1.66      1.15 o 
  -3   3  10        0.01       -0.65      1.16 o 
  -2   3  10        0.46       -1.06      1.05 o 
  -1   3  10        1.07       -0.22      1.02 o 
   0   3  10        1.63       -0.13      1.04 o 
  -2  -7  11       15.86       22.73      2.67 o 
  -1  -7  11        4.87       10.65      2.14 o 
  -4  -6  11        4.80        4.57      1.72 o 
  -3  -6  11        0.19       -0.44      1.26 o 
  -2  -6  11       14.49       17.67      2.31 o 
  -1  -6  11        0.92        1.07      1.29 o 
   0  -6  11        0.14       -0.79      1.02 o 
  -5  -5  11        7.46       10.26      2.10 o 
  -4  -5  11       15.32       16.04      2.17 o 
  -3  -5  11        0.21       -0.11      1.07 o 
  -2  -5  11        6.02        5.10      1.56 o 
  -1  -5  11        0.75        0.28      1.08 o 
   0  -5  11        0.08       -0.34      0.97 o 
   1  -5  11        0.00        0.44      1.06 o 
  -5  -4  11        0.39       -0.94      1.04 o 
  -4  -4  11        2.91        0.39      1.14 o 
  -3  -4  11        0.00       -0.54      0.96 o 
  -2  -4  11       49.53       50.45      3.60 o 
  -1  -4  11        2.98        2.72      1.32 o 
   0  -4  11        4.83        3.21      1.27 o 
   1  -4  11        0.27       -1.05      0.82 o 
  -5  -3  11        8.18       11.41      2.09 o 
  -4  -3  11        0.57        0.28      1.10 o 
  -3  -3  11        2.00        1.71      1.10 o 
  -2  -3  11       17.84       18.31      2.03 o 
  -1  -3  11        7.43        9.21      1.70 o 
   0  -3  11        0.01       -0.78      0.89 o 
   1  -3  11        4.60        4.39      1.35 o 
  -5  -2  11        8.01       12.69      2.10 o 
  -4  -2  11        1.98        2.55      1.24 o 
  -3  -2  11        4.40        4.64      1.39 o 
  -2  -2  11        0.02       -1.28      0.91 o 
  -1  -2  11       21.24       24.47      2.29 o 
   0  -2  11       18.23       18.60      2.00 o 
   1  -2  11        0.90        1.48      1.11 o 
  -5  -1  11        5.11        5.13      1.49 o 
  -4  -1  11        0.85        1.35      1.13 o 
  -3  -1  11        0.01        3.67      1.36 o 
  -2  -1  11        8.90       13.09      2.00 o 
  -1  -1  11       60.90       64.69      3.99 o 
   0  -1  11       40.06       36.64      2.85 o 
   1  -1  11        1.03        0.92      1.13 o 
  -4   0  11      182.80      236.08     10.70 o 
  -3   0  11        7.04        7.37      1.61 o 
  -2   0  11       48.96       59.81      3.76 o 
  -1   0  11       25.88       27.65      2.45 o 
   0   0  11        1.74        0.66      1.13 o 
   1   0  11        6.37        7.04      1.65 o 
  -5   1  11       21.80       27.28      3.03 o 
  -4   1  11       93.18      112.86      5.99 o 
  -3   1  11       89.19      100.84      8.34 o 
  -2   1  11       16.41       18.22      1.43 o 
  -1   1  11        0.68       -0.29      0.99 o 
   0   1  11        3.49        3.77      1.39 o 
  -3   2  11       41.15       46.48      2.76 o 
  -2   2  11        0.00       -0.54      0.70 o 
  -1   2  11        1.85        2.09      1.27 o 
  -3  -5  12        1.68        1.04      1.31 o 
  -2  -5  12       11.77       20.47      2.47 o 
  -1  -5  12        0.09       -1.02      1.11 o 
  -4  -4  12        0.17        0.33      1.16 o 
  -3  -4  12        2.75        1.78      1.38 o 
  -2  -4  12       11.58       16.96      2.46 o 
  -1  -4  12        0.01       -1.29      0.99 o 
   0  -4  12        0.00       -0.19      1.11 o 
  -4  -3  12        8.93       10.59      2.03 o 
  -3  -3  12        4.55        6.52      1.65 o 
  -2  -3  12        1.57        0.94      1.27 o 
  -1  -3  12        1.82       -0.65      1.05 o 
   0  -3  12        0.00       -1.09      1.02 o 
  -4  -2  12        2.55        2.31      1.33 o 
  -3  -2  12        6.11        7.26      1.82 o 
  -2  -2  12        6.88        7.13      1.66 o 
  -1  -2  12       11.94       12.18      2.03 o 
   0  -2  12        0.01       -1.13      0.93 o 
  -4  -1  12        3.17        1.41      1.28 o 
  -3  -1  12        3.01        3.92      1.46 o 
  -2  -1  12        9.31       13.01      2.15 o 
  -1  -1  12        0.52        0.86      1.20 o 
  -3   0  12        0.86        0.08      1.04 o 
  -2   0  12        3.73        5.06      1.60 o 
                                                 
